# Supplementary material for: A choline-releasing glycerophosphodiesterase essential for phosphatidylcholine biosynthesis and blood stage development in the malaria parasite
Source: eLife. 2022 Dec 28;11:e82207. doi: 10.7554/eLife.82207 (PMC9886279; doi:10.7554/eLife.82207)
Supplement: Figure 2—source data 1. [file elife-82207-fig2-data1.zip]

Archive with 36 entries (35 files):
- Figure2_sourcedata/
- __MACOSX/._Figure2_sourcedata
- Figure2_sourcedata/Figure2_figsuppl3_orig_labelled.pdf
- __MACOSX/Figure2_sourcedata/._Figure2_figsuppl3_orig_labelled.pdf
- Figure2_sourcedata/.DS_Store
- __MACOSX/Figure2_sourcedata/._.DS_Store
- Figure2_sourcedata/Figure2_figsuppl3D_HA_original.png
- __MACOSX/Figure2_sourcedata/._Figure2_figsuppl3D_HA_original.png
- Figure2_sourcedata/Figure2D-HSP70original.tif
- __MACOSX/Figure2_sourcedata/._Figure2D-HSP70original.tif
- Figure2_sourcedata/Figure2D-HAoriginal.tif
- __MACOSX/Figure2_sourcedata/._Figure2D-HAoriginal.tif
- Figure2_sourcedata/Figure2C-original_labelled.pdf
- __MACOSX/Figure2_sourcedata/._Figure2C-original_labelled.pdf
- Figure2_sourcedata/Figure2-figsuppl1-orig_labelled.pdf
- __MACOSX/Figure2_sourcedata/._Figure2-figsuppl1-orig_labelled.pdf
- Figure2_sourcedata/Figure2_figsuppl3C_original.png
- __MACOSX/Figure2_sourcedata/._Figure2_figsuppl3C_original.png
- Figure2_sourcedata/Figure2_figuresuppl2_original_labelled.pdf
- __MACOSX/Figure2_sourcedata/._Figure2_figuresuppl2_original_labelled.pdf
- Figure2_sourcedata/Figure2_figuresuppl2_original.tif
- __MACOSX/Figure2_sourcedata/._Figure2_figuresuppl2_original.tif
- Figure2_sourcedata/Figure2F-sourcedata.csv
- __MACOSX/Figure2_sourcedata/._Figure2F-sourcedata.csv
- Figure2_sourcedata/Figure2_figsuppl3D_aldolase_original.png
- __MACOSX/Figure2_sourcedata/._Figure2_figsuppl3D_aldolase_original.png
- Figure2_sourcedata/Figure2G-sourcedata.csv
- __MACOSX/Figure2_sourcedata/._Figure2G-sourcedata.csv
- Figure2_sourcedata/Figure2_figsuppl3B_original.png
- __MACOSX/Figure2_sourcedata/._Figure2_figsuppl3B_original.png
- Figure2_sourcedata/Figure2-figuresuppl1_original.png
- __MACOSX/Figure2_sourcedata/._Figure2-figuresuppl1_original.png
- Figure2_sourcedata/Figure2D-original_labelled.pdf
- __MACOSX/Figure2_sourcedata/._Figure2D-original_labelled.pdf
- Figure2_sourcedata/Figure2C-original.tif
- __MACOSX/Figure2_sourcedata/._Figure2C-original.tif
