# Supplementary material for: A choline-releasing glycerophosphodiesterase essential for phosphatidylcholine biosynthesis and blood stage development in the malaria parasite
Source: eLife. 2022 Dec 28;11:e82207. doi: 10.7554/eLife.82207 (PMC9886279; doi:10.7554/eLife.82207)
Supplement: Figure 2—source data 1. [file elife-82207-fig2-data1.zip › Figure2_sourcedata/Figure2F-sourcedata.csv]

Erythrocytic cycle number	Parasitaemia	Line
0	0.27	1B4+
0	0.17	1B4+
0	0.27	1B4+
1	1.33	1B4+
1	1.15	1B4+
1	1.37	1B4+
2	1.94	1B4+
2	2.28	1B4+
2	2.15	1B4+
3	2.06	1B4+
3	1.96	1B4+
3	2.87	1B4+
0	0.28	1B4-
0	0.26	1B4-
0	0.19	1B4-
1	2.11	1B4-
1	2.3	1B4-
1	2.23	1B4-
2	12	1B4-
2	12.7	1B4-
2	13.3	1B4-
3	38.2	1B4-
3	40.4	1B4-
3	40.5	1B4-
0	0.26	1B8+
0	0.54	1B8+
0	0.4	1B8+
1	0.72	1B8+
1	0.6	1B8+
1	0.79	1B8+
2	0.95	1B8+
2	0.75	1B8+
2	1	1B8+
3	0.92	1B8+
3	0.94	1B8+
3	1.29	1B8+
0	0.47	1B8-
0	0.44	1B8-
0	0.18	1B8-
1	0.97	1B8-
1	1.6	1B8-
1	1.16	1B8-
2	4.98	1B8-
2	5.65	1B8-
2	5.68	1B8-
3	18.3	1B8-
3	24.2	1B8-
3	26.2	1B8-
