# Supplementary material for: A choline-releasing glycerophosphodiesterase essential for phosphatidylcholine biosynthesis and blood stage development in the malaria parasite
Source: eLife. 2022 Dec 28;11:e82207. doi: 10.7554/eLife.82207 (PMC9886279; doi:10.7554/eLife.82207)
Supplement: Figure 2—source data 1. [file elife-82207-fig2-data1.zip › Figure2_sourcedata/Figure2G-sourcedata.csv]

Erythrocytic cycle number	Relative percentage	Line
-1	100	+RAP
-1	100	+RAP
-1	100	+RAP
-1	100	+RAP
-1	100	+RAP
-1	100	+RAP
-1	100	+RAP
0	108	+RAP
0	112.5	+RAP
0	95.55	+RAP
0	89.47369	+RAP
0	120	+RAP
0	124.1379	+RAP
0	125	+RAP
1	67.08861	+RAP
1	82.53968	+RAP
1	88.75	+RAP
1	89.47369	+RAP
1	80.95238	+RAP
1	86.8421	+RAP
1	68.78981	+RAP
2	25.26965	+RAP
2	31.43631	+RAP
2	55.18	+RAP
2	30.24283	+RAP
2	35.49784	+RAP
2	52.63158	+RAP
2	35.74632	+RAP
3	10.96154	+RAP
3	8.292683	+RAP
3	23.04	+RAP
3	6.622517	+RAP
3	8.637874	+RAP
3	16.98113	+RAP
3	21.51515	+RAP
-1	100	+RAP+gdpd
-1	100	+RAP+gdpd
-1	100	+RAP+gdpd
-1	100	+RAP+gdpd
0	78.94736	+RAP+gdpd
0	90.32258	+RAP+gdpd
0	88.88889	+RAP+gdpd
0	120	+RAP+gdpd
1	97.4026	+RAP+gdpd
1	101.7857	+RAP+gdpd
1	83.67347	+RAP+gdpd
1	86.56716	+RAP+gdpd
2	97.58865	+RAP+gdpd
2	82.45399	+RAP+gdpd
2	69.40451745	+RAP+gdpd
2	85.25799	+RAP+gdpd
3	109.8551	+RAP+gdpd
3	82.71186	+RAP+gdpd
3	81.33803	+RAP+gdpd
3	97.97571	+RAP+gdpd
-1	100	+RAP+gdpd(H29A)
-1	100	+RAP+gdpd(H29A)
-1	100	+RAP+gdpd(H29A)
0	84.21053	+RAP+gdpd(H29A)
0	108.3333	+RAP+gdpd(H29A)
0	119.0476	+RAP+gdpd(H29A)
1	73.11828	+RAP+gdpd(H29A)
1	79.31035	+RAP+gdpd(H29A)
1	83.60656	+RAP+gdpd(H29A)
2	50.13699	+RAP+gdpd(H29A)
2	40.74803	+RAP+gdpd(H29A)
2	28.42857	+RAP+gdpd(H29A)
3	23.31081	+RAP+gdpd(H29A)
3	10.37234	+RAP+gdpd(H29A)
3	11.76471	+RAP+gdpd(H29A)
-1	100	+RAP+gdpd(H78A)
-1	100	+RAP+gdpd(H78A)
-1	100	+RAP+gdpd(H78A)
0	82.35294	+RAP+gdpd(H78A)
0	128	+RAP+gdpd(H78A)
0	106.6667	+RAP+gdpd(H78A)
1	69.23077	+RAP+gdpd(H78A)
1	80.5	+RAP+gdpd(H78A)
1	68.91892	+RAP+gdpd(H78A)
2	31.8797	+RAP+gdpd(H78A)
2	47.43105	+RAP+gdpd(H78A)
2	24.0458	+RAP+gdpd(H78A)
3	12.53918	+RAP+gdpd(H78A)
3	47.5	+RAP+gdpd(H78A)
3	8.035714	+RAP+gdpd(H78A)
-1	100	+RAP+gdpd(E283A)
-1	100	+RAP+gdpd(E283A)
-1	100	+RAP+gdpd(E283A)
0	105.8824	+RAP+gdpd(E283A)
0	129.4118	+RAP+gdpd(E283A)
0	107.6923	+RAP+gdpd(E283A)
1	61.61616	+RAP+gdpd(E283A)
1	86.04651	+RAP+gdpd(E283A)
1	74.02597	+RAP+gdpd(E283A)
2	42.57703	+RAP+gdpd(E283A)
2	23.82022	+RAP+gdpd(E283A)
2	34.27419	+RAP+gdpd(E283A)
3	21.17117	+RAP+gdpd(E283A)
3	10.94527	+RAP+gdpd(E283A)
3	11.52542	+RAP+gdpd(E283A)
