# Supplementary material for: A choline-releasing glycerophosphodiesterase essential for phosphatidylcholine biosynthesis and blood stage development in the malaria parasite
Source: eLife. 2022 Dec 28;11:e82207. doi: 10.7554/eLife.82207 (PMC9886279; doi:10.7554/eLife.82207)
Supplement: Figure 3—source data 1. [file elife-82207-fig3-data1.zip]

Archive with 10 entries (9 files):
- Figure3_sourcedata/
- __MACOSX/._Figure3_sourcedata
- Figure3_sourcedata/Figure3D-sourcedata.csv
- __MACOSX/Figure3_sourcedata/._Figure3D-sourcedata.csv
- Figure3_sourcedata/Figure3C-sourcedata.csv
- __MACOSX/Figure3_sourcedata/._Figure3C-sourcedata.csv
- Figure3_sourcedata/Figure3B-sourcedata.csv
- __MACOSX/Figure3_sourcedata/._Figure3B-sourcedata.csv
- Figure3_sourcedata/Figure3F-sourcedata.csv
- __MACOSX/Figure3_sourcedata/._Figure3F-sourcedata.csv
