# Supplementary material for: A choline-releasing glycerophosphodiesterase essential for phosphatidylcholine biosynthesis and blood stage development in the malaria parasite
Source: eLife. 2022 Dec 28;11:e82207. doi: 10.7554/eLife.82207 (PMC9886279; doi:10.7554/eLife.82207)
Supplement: Figure 3—source data 1. [file elife-82207-fig3-data1.zip › Figure3_sourcedata/Figure3D-sourcedata.csv]

MerozoiteNo	Treatment
22	-RAP
26	-RAP
20	-RAP
16	-RAP
23	-RAP
29	-RAP
23	-RAP
18	-RAP
15	-RAP
24	-RAP
30	-RAP
28	-RAP
23	-RAP
20	-RAP
28	-RAP
17	-RAP
21	-RAP
20	-RAP
23	-RAP
24	-RAP
29	-RAP
19	-RAP
15	-RAP
30	-RAP
22	-RAP
31	-RAP
21	-RAP
19	-RAP
26	-RAP
24	-RAP
24	-RAP
25	-RAP
24	-RAP
19	-RAP
30	-RAP
18	-RAP
30	-RAP
24	-RAP
23	-RAP
23	-RAP
23	-RAP
21	-RAP
22	-RAP
15	-RAP
24	-RAP
18	-RAP
25	-RAP
30	-RAP
17	-RAP
20	-RAP
27	+RAP
18	+RAP
20	+RAP
17	+RAP
15	+RAP
17	+RAP
17	+RAP
15	+RAP
15	+RAP
20	+RAP
16	+RAP
17	+RAP
16	+RAP
16	+RAP
20	+RAP
20	+RAP
25	+RAP
16	+RAP
26	+RAP
22	+RAP
20	+RAP
21	+RAP
19	+RAP
20	+RAP
22	+RAP
20	+RAP
26	+RAP
15	+RAP
27	+RAP
21	+RAP
21	+RAP
22	+RAP
21	+RAP
19	+RAP
26	+RAP
22	+RAP
17	+RAP
19	+RAP
19	+RAP
16	+RAP
21	+RAP
19	+RAP
20	+RAP
21	+RAP
16	+RAP
20	+RAP
16	+RAP
