# Supplementary material for: A choline-releasing glycerophosphodiesterase essential for phosphatidylcholine biosynthesis and blood stage development in the malaria parasite
Source: eLife. 2022 Dec 28;11:e82207. doi: 10.7554/eLife.82207 (PMC9886279; doi:10.7554/eLife.82207)
Supplement: Figure 3—source data 1. [file elife-82207-fig3-data1.zip › Figure3_sourcedata/Figure3C-sourcedata.csv]

Line	Timepoint	Treatment	Condition	Replicate	Parasitaemia
B4	AFTER	RAP-	SHAK	1	1.41
B4	AFTER	RAP-	SHAK	2	1.76
B4	AFTER	RAP-	SHAK	3	1.31
B4	AFTER	RAP-	SHAK	4	1.14
B4	AFTER	RAP-	STAT	1	0.45
B4	AFTER	RAP-	STAT	2	0.82
B4	AFTER	RAP-	STAT	3	0.56
B4	AFTER	RAP-	STAT	4	0.77
B4	AFTER	RAP+	SHAK	1	0.49
B4	AFTER	RAP+	SHAK	2	0.7
B4	AFTER	RAP+	SHAK	3	0.66
B4	AFTER	RAP+	SHAK	4	0.77
B4	AFTER	RAP+	STAT	1	0.55
B4	AFTER	RAP+	STAT	2	0.5
B4	AFTER	RAP+	STAT	3	0.38
B4	AFTER	RAP+	STAT	4	0.54
B4	BFOR	RAP-	SHAK	1	0.5
B4	BFOR	RAP-	SHAK	2	0.61
B4	BFOR	RAP-	SHAK	3	0.64
B4	BFOR	RAP-	SHAK	4	0.76
B4	BFOR	RAP-	STAT	1	0.36
B4	BFOR	RAP-	STAT	2	0.54
B4	BFOR	RAP-	STAT	3	0.56
B4	BFOR	RAP-	STAT	4	0.74
B4	BFOR	RAP+	SHAK	1	0.39
B4	BFOR	RAP+	SHAK	2	0.38
B4	BFOR	RAP+	SHAK	3	0.54
B4	BFOR	RAP+	SHAK	4	0.98
B4	BFOR	RAP+	STAT	1	0.49
B4	BFOR	RAP+	STAT	2	0.56
B4	BFOR	RAP+	STAT	3	0.5
B4	BFOR	RAP+	STAT	4	1.02
