# Supplementary material for: A choline-releasing glycerophosphodiesterase essential for phosphatidylcholine biosynthesis and blood stage development in the malaria parasite
Source: eLife. 2022 Dec 28;11:e82207. doi: 10.7554/eLife.82207 (PMC9886279; doi:10.7554/eLife.82207)
Supplement: Figure 3—source data 1. [file elife-82207-fig3-data1.zip › Figure3_sourcedata/Figure3B-sourcedata.csv]

t.cycle1	replicate	stage	sample	count	parasitaemia
36	I	Rings	+RAP	40	27.4
36	I	Trophozoites	+RAP	56	27.4
36	I	Schizonts	+RAP	21	27.4
36	II	Rings	+RAP	33	26.7
36	II	Trophozoites	+RAP	55	26.7
36	II	Schizonts	+RAP	16	26.7
36	III	Rings	+RAP	23	26.9
36	III	Trophozoites	+RAP	45	26.9
36	III	Schizonts	+RAP	18	26.9
24	I	Rings	+RAP	33	25.1
24	I	Trophozoites	+RAP	67	25.1
24	I	Schizonts	+RAP	0	25.1
24	II	Rings	+RAP	26	25.4
24	II	Trophozoites	+RAP	42	25.4
24	II	Schizonts	+RAP	0	25.4
24	III	Rings	+RAP	30	25.5
24	III	Trophozoites	+RAP	190	25.5
24	III	Schizonts	+RAP	0	25.5
20	I	Rings	+RAP	21	23.6
20	I	Trophozoites	+RAP	130	23.6
20	I	Schizonts	+RAP	0	23.6
20	II	Rings	+RAP	6	24.4
20	II	Trophozoites	+RAP	115	24.4
20	II	Schizonts	+RAP	0	24.4
20	III	Rings	+RAP	17	23.9
20	III	Trophozoites	+RAP	100	23.9
20	III	Schizonts	+RAP	0	23.9
36	I	Rings	-RAP	0	32.1
36	I	Trophozoites	-RAP	13	32.1
36	I	Schizonts	-RAP	38	32.1
36	II	Rings	-RAP	0	33.4
36	II	Trophozoites	-RAP	21	33.4
36	II	Schizonts	-RAP	53	33.4
36	III	Rings	-RAP	0	36.3
36	III	Trophozoites	-RAP	7	36.3
36	III	Schizonts	-RAP	45	36.3
24	I	Rings	-RAP	19	32.9
24	I	Trophozoites	-RAP	137	32.9
24	I	Schizonts	-RAP	0	32.9
24	II	Rings	-RAP	9	34.8
24	II	Trophozoites	-RAP	137	34.8
24	II	Schizonts	-RAP	0	34.8
24	III	Rings	-RAP	5	35.2
24	III	Trophozoites	-RAP	123	35.2
24	III	Schizonts	-RAP	0	35.2
20	I	Rings	-RAP	6	31.5
20	I	Trophozoites	-RAP	147	31.5
20	I	Schizonts	-RAP	0	31.5
20	II	Rings	-RAP	4	31.7
20	II	Trophozoites	-RAP	121	31.7
20	II	Schizonts	-RAP	0	31.7
20	III	Rings	-RAP	10	33.3
20	III	Trophozoites	-RAP	110	33.3
20	III	Schizonts	-RAP	0	33.3
