# Supplementary material for: A choline-releasing glycerophosphodiesterase essential for phosphatidylcholine biosynthesis and blood stage development in the malaria parasite
Source: eLife. 2022 Dec 28;11:e82207. doi: 10.7554/eLife.82207 (PMC9886279; doi:10.7554/eLife.82207)
Supplement: Figure 3—source data 1. [file elife-82207-fig3-data1.zip › Figure3_sourcedata/Figure3F-sourcedata.csv]

T44B4min	T44B4plus	T72B4min	T72B4plus
129.761	144.884	97.645	69.385
157.24	127.354	77.186	74.096
138.008	125.528	80.056	69.76
154.882	118.6	83.687	70.086
131.253	128.162	82.641	77.459
162.813	116.77	80.142	71.542
169.438	112.439	86.587	74.996
151.533	119.57	81.539	68.759
121.577	117.317	83.2	66.801
115.145	116.09	80.128	67.49
132.793	124.333	82.768	69.095
142.778	120.22	73.936	82.529
140.874	139.512	85.556	78.34
132.782	109.486	78.869	74.095
142.831	142.32	81.006	71.655
167.965	122.12	104.146	67.046
140.981	132.523	93.394	71.033
133.505	107.922	89.042	80.369
121.627	109.252	109.817	69.312
142.33	133.158	77.488	68.164
137.333	129.012	73.645	68.466
142.533	125.708	88.95	70.243
165.356	163.102	102.119	69.115
121.146	121.234	85.541	76.341
148.114	139.076	80.226	74.181
133.301	152.603	82.526	74.668
117.921	145.303	92.814	73.791
139.278	112.548	81.848	69.134
123.869	133.267	83.374	68.805
131.11	152.064	75.307	69.994
138.691	117.185	87.555	68.791
140.795	108.029	95	71.495
147.695	101.463	93.648	74.132
149.435	118.888	77.497	70.327
160.582	113.093	80.118	73.296
135.807	100.333	76.025	73.899
160.626	116.38	81.152	71.019
115.397	119.706	73.323	67.84
153.182	101.56	70.782	67.032
125.435	109.066	78.284	68.96
141.956	103.482	96.62	71.873
129.351	109.13	92.836	83.638
153.778	115.385	89.296	73.106
134.145	126.466	102.272	73.586
135.161	118.187	89.086	70.618
132.578	99.687	86.541	73.999
150.74	118.267	82.326	69.255
113.659	118.041	81.03	68
149.591	159.484	75.961	68.639
143.45	123.436	86.019	69.377
148.775	151.178
137.89	100.208
	134.305
