# Supplementary material for: A choline-releasing glycerophosphodiesterase essential for phosphatidylcholine biosynthesis and blood stage development in the malaria parasite
Source: eLife. 2022 Dec 28;11:e82207. doi: 10.7554/eLife.82207 (PMC9886279; doi:10.7554/eLife.82207)
Supplement: Figure 4—source data 1. [file elife-82207-fig4-data1.zip]

Archive with 12 entries (11 files):
- Figure4_sourcedata/
- __MACOSX/._Figure4_sourcedata
- Figure4_sourcedata/Figure4E_G1+Cho48h-sourcedata.png
- __MACOSX/Figure4_sourcedata/._Figure4E_G1+Cho48h-sourcedata.png
- Figure4_sourcedata/Figure4E-sourcedata.csv
- __MACOSX/Figure4_sourcedata/._Figure4E-sourcedata.csv
- Figure4_sourcedata/Figure4B-sourcedata.csv
- __MACOSX/Figure4_sourcedata/._Figure4B-sourcedata.csv
- Figure4_sourcedata/Figure4C-sourcedata.csv
- __MACOSX/Figure4_sourcedata/._Figure4C-sourcedata.csv
- Figure4_sourcedata/Figure4F-sourcedata.csv
- __MACOSX/Figure4_sourcedata/._Figure4F-sourcedata.csv
