# Supplementary material for: A choline-releasing glycerophosphodiesterase essential for phosphatidylcholine biosynthesis and blood stage development in the malaria parasite
Source: eLife. 2022 Dec 28;11:e82207. doi: 10.7554/eLife.82207 (PMC9886279; doi:10.7554/eLife.82207)
Supplement: Figure 4—source data 1. [file elife-82207-fig4-data1.zip › Figure4_sourcedata/Figure4E-sourcedata.csv]

Treatment	Parasitaemia
B4Cho-	5.53
B4Cho-	5.6
B4Cho-	5.99
B4Cho-	5.14
B4Cho-	5.29
B4Cho-	5.6
G1Cho-	0.36
G1Cho-	0.35
G1Cho-	0.33
G1Cho-	0.27
G1Cho-	0.36
G1Cho-	0.33
G1Cho+	3.4
G1Cho+	2.92
G1Cho+	3.26
G1Cho+	3.16
G1Cho+	2.91
G1Cho+	3.21
