# Supplementary material for: A choline-releasing glycerophosphodiesterase essential for phosphatidylcholine biosynthesis and blood stage development in the malaria parasite
Source: eLife. 2022 Dec 28;11:e82207. doi: 10.7554/eLife.82207 (PMC9886279; doi:10.7554/eLife.82207)
Supplement: Figure 4—source data 1. [file elife-82207-fig4-data1.zip › Figure4_sourcedata/Figure4B-sourcedata.csv]

Erythrocytic cycle number	Parasitaemia	Line
0	0.071	+RAP
0	0.091	+RAP
0	0.37	+RAP
0	0.07	-RAP
0	0.16	-RAP
0	0.45	-RAP
0	0.1	+RAP +choline
0	0.2	+RAP +choline
0	0.19	+RAP +choline
0	0.11	-RAP +choline
0	0.19	-RAP +choline
0	0.35	-RAP +choline
1	0.98	+RAP
1	0.65	+RAP
1	0.58	+RAP
1	1.19	-RAP
1	1.26	-RAP
1	0.98	-RAP
1	0.88	+RAP +choline
1	0.52	+RAP +choline
1	0.92	+RAP +choline
1	1.18	-RAP +choline
1	1.14	-RAP +choline
1	1.54	-RAP +choline
2	0.64	+RAP
2	0.68	+RAP
2	0.89	+RAP
2	6.25	-RAP
2	6.42	-RAP
2	5.73	-RAP
2	2.2	+RAP +choline
2	3.45	+RAP +choline
2	1.99	+RAP +choline
2	5.71	-RAP +choline
2	6.7	-RAP +choline
2	6.68	-RAP +choline
3	0.65	+RAP
3	0.62	+RAP
3	0.88	+RAP
3	22.4	-RAP
3	25.8	-RAP
3	26.7	-RAP
3	4.27	+RAP +choline
3	5.14	+RAP +choline
3	4.79	+RAP +choline
3	27.8	-RAP +choline
3	27.3	-RAP +choline
3	27.2	-RAP +choline
