# Supplementary material for: A choline-releasing glycerophosphodiesterase essential for phosphatidylcholine biosynthesis and blood stage development in the malaria parasite
Source: eLife. 2022 Dec 28;11:e82207. doi: 10.7554/eLife.82207 (PMC9886279; doi:10.7554/eLife.82207)
Supplement: Figure 4—source data 1. [file elife-82207-fig4-data1.zip › Figure4_sourcedata/Figure4C-sourcedata.csv]

Line	Average Fold Increase
-Cho +RAP	0.960084034
-Cho +RAP	0.966666667
-Cho +RAP	1.37254902
-Cho +RAP	1.448994253
-Cho +RAP	0.963888889
-Cho +RAP	0.834343112
-Cho +RAP	0.978959276
-Cho +RAP	1.261623402
+Cho +RAP	3.355212355
+Cho +RAP	4.244017094
+Cho +RAP	3.388146168
+Cho +RAP	6.854166667
+Cho +RAP	6.186188993
+Cho +RAP	6.306882464
+Cho +RAP	4.162814815
+Cho +RAP	3.99226625
+Cho +RAP	4.521634954
+Cho +RAP	2.220454545
+Cho +RAP	4.062235229
+Cho +RAP	2.285039327
+Cho -RAP	7.792844715
+Cho -RAP	6.688907285
+Cho -RAP	7.597612065
+Cho -RAP	4.85381727
+Cho -RAP	4.975909924
+Cho -RAP	4.204759313
-Cho -RAP	7.726719799
-Cho -RAP	6.520945946
-Cho -RAP	6.40530303
-Cho -RAP	4.41805042
-Cho -RAP	4.556964842
-Cho -RAP	5.25331232
+Eth +RAP	1.589912281
+Eth +RAP	2.592156863
+Eth +RAP	2.72556391
+Eth +RAP	2.575286416
+Eth +RAP	1.773573201
+Eth -RAP	5.047204969
+Eth -RAP	5.642857143
+Eth -RAP	5.255059524
+Eth -RAP	5.156944444
+Eth -RAP	5.205216017
+Eth -RAP	5.567085954
+Ser +RAP	1.291132479
+Ser +RAP	1.684371524
+Ser +RAP	1.368351064
+Ser -RAP	4.127991048
+Ser -RAP	6.284340871
+Ser -RAP	4.298930481
