# Supplementary material for: A choline-releasing glycerophosphodiesterase essential for phosphatidylcholine biosynthesis and blood stage development in the malaria parasite
Source: eLife. 2022 Dec 28;11:e82207. doi: 10.7554/eLife.82207 (PMC9886279; doi:10.7554/eLife.82207)
Supplement: Figure 4—source data 1. [file elife-82207-fig4-data1.zip › Figure4_sourcedata/Figure4F-sourcedata.csv]

Concentration	Parasitaemia
1000	3.7
1000	2.96
1000	2.64
1000	2.91
1000	2.98
1000	2.39
500	3.45
500	2.68
500	2.94
500	2.71
500	2.99
500	3.32
250	2.08
250	1.75
250	1.79
250	1.84
250	1.85
250	1.28
125	1.09
125	0.81
125	1.02
125	1.02
125	1.08
125	0.88
62.5	0.82
62.5	0.79
62.5	0.71
62.5	0.67
62.5	0.52
62.5	0.19
31.25	0.65
31.25	0.49
31.25	0.71
31.25	0.63
31.25	0.64
31.25	0.59
15.625	0.61
15.625	0.41
15.625	0.46
15.625	0.35
15.625	0.38
15.625	0.14
7.8125	0.43
7.8125	0.34
7.8125	0.4
7.8125	0.45
7.8125	0.61
7.8125	0.66
3.906	0.74
3.906	0.37
3.906	0.45
3.906	0.52
3.906	0.25
3.906	0.1
1.95	0.62
1.95	0.43
1.95	0.56
1.95	0.27
1.95	0.44
1.95	0.85
