# Supplementary material for: A choline-releasing glycerophosphodiesterase essential for phosphatidylcholine biosynthesis and blood stage development in the malaria parasite
Source: eLife. 2022 Dec 28;11:e82207. doi: 10.7554/eLife.82207 (PMC9886279; doi:10.7554/eLife.82207)
Supplement: Figure 5—source data 1. [file elife-82207-fig5-data1.zip]

Archive with 12 entries (11 files):
- Figure5_sourcedata/
- __MACOSX/._Figure5_sourcedata
- Figure5_sourcedata/Figure5C-sourcedata3.csv
- __MACOSX/Figure5_sourcedata/._Figure5C-sourcedata3.csv
- Figure5_sourcedata/Figure5C-sourcedata2.csv
- __MACOSX/Figure5_sourcedata/._Figure5C-sourcedata2.csv
- Figure5_sourcedata/Figure5C-sourcedata1.csv
- __MACOSX/Figure5_sourcedata/._Figure5C-sourcedata1.csv
- Figure5_sourcedata/Figure5A-sourcedata.csv
- __MACOSX/Figure5_sourcedata/._Figure5A-sourcedata.csv
- Figure5_sourcedata/Figure5B-sourcedata.csv
- __MACOSX/Figure5_sourcedata/._Figure5B-sourcedata.csv
