# Supplementary material for: A choline-releasing glycerophosphodiesterase essential for phosphatidylcholine biosynthesis and blood stage development in the malaria parasite
Source: eLife. 2022 Dec 28;11:e82207. doi: 10.7554/eLife.82207 (PMC9886279; doi:10.7554/eLife.82207)
Supplement: Figure 5—source data 1. [file elife-82207-fig5-data1.zip › Figure5_sourcedata/Figure5C-sourcedata3.csv]

Mass [m/z]	Formula [M]	Species	CS [z]	Polarity	Start [min]	End [min]	(N)CE	(N)CE type	Name
708.57728	C42H77NO7	+H	1	Positive	0	30	30	NCE	DGTS 32:2
710.59293	C42H79NO7	+H	1	Positive	0	30	30	NCE	DGTS 32:1
712.60858	C42H81NO7	+H	1	Positive	0	30	30	NCE	DGTS 32:0
722.59293	C43H79NO7	+H	1	Positive	0	30	30	NCE	DGTS 33:2
726.53033	C44H71NO7	+H	1	Positive	0	30	30	NCE	DGTS 34:7
732.57728	C44H77NO7	+H	1	Positive	0	30	30	NCE	DGTS 34:4
738.62423	C44H83NO7	+H	1	Positive	0	30	30	NCE	DGTS 34:1
748.60858	C45H81NO7	+H	1	Positive	0	30	30	NCE	DGTS 35:3
750.62423	C45H83NO7	+H	1	Positive	0	30	30	NCE	DGTS 35:2
752.63988	C45H85NO7	+H	1	Positive	0	30	30	NCE	DGTS 35:1
764.63988	C46H85NO7	+H	1	Positive	0	30	30	NCE	DGTS 36:2
774.62423	C47H83NO7	+H	1	Positive	0	30	30	NCE	DGTS 37:4
776.63988	C47H85NO7	+H	1	Positive	0	30	30	NCE	DGTS 37:3
780.67118	C47H89NO7	+H	1	Positive	0	30	30	NCE	DGTS 37:1
782.68683	C47H91NO7	+H	1	Positive	0	30	30	NCE	DGTS 37:0
792.67118	C48H89NO7	+H	1	Positive	0	30	30	NCE	DGTS 38:2
808.70248	C49H93NO7	+H	1	Positive	0	30	30	NCE	DGTS 39:1
