# Supplementary material for: A choline-releasing glycerophosphodiesterase essential for phosphatidylcholine biosynthesis and blood stage development in the malaria parasite
Source: eLife. 2022 Dec 28;11:e82207. doi: 10.7554/eLife.82207 (PMC9886279; doi:10.7554/eLife.82207)
Supplement: Figure 5—source data 1. [file elife-82207-fig5-data1.zip › Figure5_sourcedata/Figure5C-sourcedata2.csv]

Species	BL1.1	BL1.2	BL2.1	BL2.2	BL3.1	BL3.2	BUL1.1	BUL1.2	GL1.1	GL1.2	GL2.1	GL2.2	GL3.1	GL3.2	GUL1.1	GUL1.2
LPC 16:0	2952210	2758659	2416329	3219417	3829017	2975457	3434795	2987566	3940420	3096917	3996653	3618428	2889723	3990078	4365619	3399558
LPC 16:0 (d9)	6610129	2897381	3657891	4057077	4244957	3711436	0	0	7777665	5209176	5477647	5975820	6821452	5665350	0	0
LPC 18:0	5653907	5193292	5861432	6117077	7690452	7110738	8311160	6465300	11527917	9733915	10229505	10364731	9924643	9283253	10741964	8913793
LPC 18:0 (d9)	0	0	0	0	0	0	0	0	0	0	0	0	0	0	0	0
LPC 18:1	4361585	4586252	2703727	5243502	3956509	4555391	5740815	3480634	2950715	3360003	2587491	3584587	2289569	3437122	10077355	2418174
LPC 18:1 (d9)	0	0	0	0	0	0	0	0	0	0	0	0	0	0	0	0
PC(16:0_16:1) (d9)	7522225	8643005	8206904	10985337	7886248	7648144	0	0	3776446	2191124	1938999	2434938	1919308	2153536	0	0
PC(16:0_16:1)	34853411	28729031	27204850	35606013	25689545	36992523	60521584	46450824	15734701	10949023	8515868	11227801	8357198	10648528	40391348	17709185
PC(16:0_20:5) (d9)	2949980	3713134	3023701	4646194	3607870	3293834	0	0	2437104	2338136	1503996	2386519	1692640	2287405	0	0
PC(16:0_20:5)	8478908	10192350	8810264	10425564	7859618	12795461	13875138	8864725	8034256	5664143	4636168	5210465	4348759	5487247	5879127	6225848
PC(17:0_18:1) (d9)	6889740	7920601	6827493	9178041	6958161	6359822	0	0	3649257	3661735	2552768	2827026	1989492	0	0	0
PC(17:0_18:1)	19403981	21990508	19470763	25648595	21411444	19400985	31614619	23893743	14731492	11484042	9918266	12500320	10091856	11839616	15488868	12932693
PC(18:0_18:0) (d9)	0	0	0	0	0	0	0	0	0	0	0	0	0	0	0	0
PC(18:0_18:0)	3886509	4211704	3821847	4872202	3909911	4252485	4141914	3240094	3815830	3187809	3296497	3660239	2957801	3701931	2129043	2321964
PC(16:0_16:0) (d9)	728907604	765470681	747614808	961336907	800013023	747422084	85447636	61552969	520491134	356866354	328068630	379131271	325048140	353990833	27602577	38313604
PC(16:0_16:0)	1515813317	1596824856	1541195354	1989324108	1630903905	1552710790	1872291413	1437139170	1355994140	1025898243	929976979	1081763331	935355578	1023792420	1417806188	1130938762
PC(16:0_18:0) (d9)	167971484	206126988	154743398	207317419	190454265	171198621	0	0	118642195	89086294	81125000	85408842	91049222	102316133	0	0
PC(16:0_18:0)	380614932	414037082	372923417	498905531	435615977	387954353	466550730	362393225	327527359	263481899	225389920	283591611	230269119	265671775	310602088	237674542
PC(16:0_18:1) (d9)	3819844007	4241640120	4126822375	5216520444	4233717042	3850759970	0	0	2117304371	1278999323	1188826607	1402467565	1172392225	1361934392	0	0
PC(16:0_18:1)	10543447863	11543380533	11073176285	14122319289	11290299003	10279194771	14030062502	10822703393	7881782650	5698789988	5214259244	6211010638	5226653634	6075907708	7890522334	6517562619
PC(16:0_18:2) (d9)	41272681	45532725	42061853	52919486	47950717	45677274	0	0	14930944	9642607	9217487	12321498	9452077	11196909	0	0
PC(16:0_18:2)	82126623	94196203	85258002	107993127	92482455	96203192	120633238	94552010	68328977	52873334	45368155	54787870	44965901	51284234	94852161	56070483
PC(16:0_18:3) (d9)	8392458	6326451	8833090	13155309	5693513	5297681	0	0	2795196	1982628	1454055	1753771	1512551	2043858	0	0
PC(16:0_18:3)	15900105	20869727	14652649	16217961	12592846	23383762	21860488	15194144	10530275	7256598	4381227	5190542	4629945	5183376	6761069	7789014
PC(16:0_20:3) (d9)	288683330	316908948	311477975	334141891	326816976	343622289	14623645	11781118	179657644	85694167	94727611	90407457	95937422	84536473	4816251	7305402
PC(16:0_20:3)	678596230	725576159	677579305	848724404	747095234	694351742	1016792200	788417380	547351650	398075362	354894025	421113764	364900197	406380608	530179268	434225424
PC(16:0_20:4) (d9)	167035714	168773382	167827009	199333786	183080642	171402180	0	0	97160996	58885961	59979799	64823289	58063989	58865670	0	0
PC(16:0_20:4)	443790347	446230703	434711953	525889256	501019847	464874548	630693739	478588933	381540927	282622387	266268940	302461412	260016436	282644385	366800175	309506560
PC(16:0_22:5) (d9)	127644660	142984842	129250516	175255592	144192813	132606132	0	0	77248473	47468680	46858977	52341062	46458723	47767093	0	0
PC(16:0_22:5)	397166005	399975936	387586515	494544177	439753987	402030985	541826543	406439148	336510116	246175333	231529799	259022334	225185471	243926101	303131530	271888174
PC(18:0_18:1) (d9)	718436336	769643735	722307247	929984648	759859500	692652411	9931510	7125091	379259351	232172721	206760848	245200801	218388665	260580373	8424241	5044230
PC(18:0_18:1)	2102356669	2214272166	2067885563	2658881968	2183684775	2006448652	2919258205	2228121101	1450415860	1029524560	910475497	1085573750	960575567	1061493695	1321954905	1061845383
PC(18:1_18:1) (d9)	546735017	586257627	559247937	738831102	603303858	542308232	0	0	284014067	157918323	151892191	173595987	153151838	169718391	0	0
PC(18:1_18:1)	1544955395	1688049425	1579274258	2024023992	1709085330	1562347657	2267142794	1745957744	1065248157	717392726	654368071	756449852	664617105	738280740	893708535	778863673
