# Supplementary material for: A choline-releasing glycerophosphodiesterase essential for phosphatidylcholine biosynthesis and blood stage development in the malaria parasite
Source: eLife. 2022 Dec 28;11:e82207. doi: 10.7554/eLife.82207 (PMC9886279; doi:10.7554/eLife.82207)
Supplement: Figure 5—source data 1. [file elife-82207-fig5-data1.zip › Figure5_sourcedata/Figure5C-sourcedata1.csv]

Group	Batch	species	peakarea	logpeakarea	Class
B4	1	AcCar(16:0)	6681824	22.67181055	AcCar
B4	1	AcCar(18:0)	15232405	23.86064041	AcCar
B4	1	Cer-NS(d18:1/24:0)	4554097.5	22.11873375	Cer-NS
B4	1	Cer-NS(d18:1/24:1)	4596789	22.13219501	Cer-NS
B4	1	DG(18:0_20:4)	8864887.5	23.07967089	DG
B4	1	DG(18:0_22:5)	11859216.5	23.49950536	DG
B4	1	DG(18:1_18:1)	388622250	28.53379326	DG
B4	1	DG(18:1_20:3)	29434835	24.8110212	DG
B4	1	DGTS(35:1)	9724536.5	23.21319806	DGTS
B4	1	HBMP(16:0_16:0_18:1)	50204230	25.58130559	HBMP
B4	1	HBMP(16:0_16:0_18:2)	9749507	23.21689784	HBMP
B4	1	HBMP(16:0_18:0_18:1)	27768520	24.72694695	HBMP
B4	1	HBMP(16:0_18:1_16:0)	54684210	25.70462098	HBMP
B4	1	HBMP(16:0_18:1_18:1)	43407175	25.3714302	HBMP
B4	1	HBMP(16:0_18:2_16:0)	12372225	23.56060164	HBMP
B4	1	HBMP(16:0_20:1_16:0)	31633190	24.91493571	HBMP
B4	1	HBMP(16:0_20:2_16:0)	49357355	25.55676175	HBMP
B4	1	HBMP(16:0_20:3_16:0)	20383770	24.28091757	HBMP
B4	1	HBMP(18:0_18:0_18:1)	3938675	21.90927895	HBMP
B4	1	HBMP(18:0_18:1_18:1)	10915280	23.3798458	HBMP
B4	1	HBMP(18:0_18:2_18:0)	11447925	23.44858279	HBMP
B4	1	HBMP(18:1_18:1_18:1)	8648114.5	23.04395419	HBMP
B4	1	LPC(18:0)	4114605	21.97232251	LPC
B4	1	PC(15:0_18:1)	289286600	28.10792426	PC
B4	1	PC(16:0_16:0)	1723131000	30.68238524	PC
B4	1	PC(16:0_16:1)	28069860	24.74251853	PC
B4	1	PC(16:0_18:0)	455336250	28.76235708	PC
B4	1	PC(16:0_18:1)	12665690000	33.56020662	PC
B4	1	PC(16:0_18:2)	1752727000	30.70695416	PC
B4	1	PC(16:0_18:3)	12744705	23.60339464	PC
B4	1	PC(16:0_20:3)	30174170	24.84681075	PC
B4	1	PC(16:0_20:4)	277535700	28.04809812	PC
B4	1	PC(16:0_20:5)	3846865	21.87525177	PC
B4	1	PC(16:0_22:5)	450170600	28.7458966	PC
B4	1	PC(17:0_18:1)	16243960	23.95340004	PC
B4	1	PC(18:0_18:1)	2473580500	31.20395371	PC
B4	1	PC(18:1_18:1)	1743125000	30.69902888	PC
B4	1	PE(14:0_18:1)	11119215	23.4065516	PE
B4	1	PE(15:0_18:1)	6504420.5	22.6329891	PE
B4	1	PE(16:0_18:0)	3827626	21.86801844	PE
B4	1	PE(16:0_18:1)	1169886500	30.12372142	PE
B4	1	PE(16:0_18:2)	212775700	27.66475816	PE
B4	1	PE(16:0_18:3)	28140055	24.74612181	PE
B4	1	PE(16:0_20:4)	94763075	26.49782168	PE
B4	1	PE(16:0_20:5)	47146915	25.49066004	PE
B4	1	PE(16:0_22:4)	7255972.5	22.79073756	PE
B4	1	PE(16:0_22:5)	38816465	25.2101654	PE
B4	1	PE(16:0_22:6)	7027581.5	22.74459685	PE
B4	1	PE(17:0_18:1)	12701460	23.598491	PE
B4	1	PE(18:0_18:1)	467771250	28.80122795	PE
B4	1	PE(18:0_20:3)	8860364	23.07893454	PE
B4	1	PE(18:0_20:4)	105791475	26.65664813	PE
B4	1	PE(18:0_20:5)	55667635	25.73033546	PE
B4	1	PE(18:0_22:5)	56957090	25.7633721	PE
B4	1	PE(18:0_22:6)	6227256.5	22.57016527	PE
B4	1	PE(18:1_18:1)	339132000	28.33727168	PE
B4	1	PE(18:1_18:2)	155892650	27.21597767	PE
B4	1	PE(18:1_20:4)	91719680	26.45072799	PE
B4	1	PE(18:1_20:5)	12205945	23.54108066	PE
B4	1	PE(32:0)	26947185	24.68363124	PE
B4	1	PE(32:1)	31187565	24.89446758	PE
B4	1	PE(33:1)	17283540	24.0428954	PE
B4	1	PE(34:0)	9146991	23.1248658	PE
B4	1	PE(34:3)	75798170	26.17565968	PE
B4	1	PE(35:1)	34693010	25.04814168	PE
B4	1	PE(36:4)	38394415	25.19439313	PE
B4	1	PE(38:3)	22665275	24.43398033	PE
B4	1	PE(38:4)	21849620	24.38110485	PE
B4	1	PE(40:5)	751107.35	19.51865959	PE
B4	1	PE(40:6)	20533680	24.29148887	PE
B4	1	PG(16:0_18:1)	79301240	26.24084009	PG
B4	1	PG(16:0_18:2)	10759457	23.35910194	PG
B4	1	PG(18:0_18:1)	20459285	24.28625239	PG
B4	1	PG(18:1_18:1)	59291900	25.82133169	PG
B4	1	PG(18:1_18:2)	19405410	24.20995558	PG
B4	1	PG(34:2)	12154195	23.53495101	PG
B4	1	PG(36:1)	20161170	24.26507603	PG
B4	1	PG(36:2)	69959905	26.06002499	PG
B4	1	PG(36:3)	24141210	24.52499465	PG
B4	1	PI(16:0_18:1)	42224985	25.33159357	PI
B4	1	PI(18:0_18:1)	103386595	26.6234739	PI
B4	1	PI(18:1_18:1)	42644420	25.34585364	PI
B4	1	PI(34:1)	32854615	24.9695927	PI
B4	1	PI(36:1)	94252580	26.49002877	PI
B4	1	PI(36:2)	57142130	25.76805148	PI
B4	1	PI(38:4)	5264656	22.32790784	PI
B4	1	Plasmenyl-PE(P-16:0/18:1)	3815469.5	21.86342916	Plasmenyl-PE
B4	1	Plasmenyl-PE(P-16:0/22:5)	1987525	20.92254158	Plasmenyl-PE
B4	1	Plasmenyl-PE(P-18:0/20:4)	39143105	25.22225487	Plasmenyl-PE
B4	1	Plasmenyl-PE(P-18:0/22:5)	5975607	22.51065384	Plasmenyl-PE
B4	1	Plasmenyl-PE(P-18:0/22:6)	8105026	22.95038538	Plasmenyl-PE
B4	1	PMeOH(39:1)	9866663	23.2341308	PMeOH
B4	1	PS(18:0_20:4)	48765265	25.53935056	PS
B4	1	PS(34:1)	46689805	25.47660423	PS
B4	1	PS(36:1)	64221530	25.9365537	PS
B4	1	PS(36:2)	42511195	25.34133948	PS
B4	1	PS(36:3)	1675424.65	20.67609537	PS
B4	1	PS(38:4)	28901840	24.78465801	PS
B4	1	PS(40:5)	12324750	23.55505505	PS
B4	1	PS(40:6)	3766033.5	21.8446144	PS
B4	1	SM(34:1)	17745020	24.08091086	SM
B4	1	SM(40:1)	3881375.5	21.88813658	SM
B4	1	SM(42:1)	20884150	24.31590509	SM
B4	1	SM(42:2)	31015145	24.88646953	SM
B4	1	SM(42:3)	3518660.5	21.74659489	SM
B4	1	SM(d18:1/16:0)	427579450	28.67161728	SM
B4	1	TG(10:0_12:0_14:0)	4337280.5	22.04835932	TG
B4	1	TG(12:0_12:0_14:0)	2209405	21.07522647	TG
B4	1	TG(12:0_12:0_8:0)	3806512.5	21.86003839	TG
B4	1	TG(12:0_14:0_8:0)	1981609	20.9182409	TG
B4	1	TG(14:0_16:0_16:0)	12471380	23.57211778	TG
B4	1	TG(14:0_16:0_18:1)	132895700	26.98571918	TG
B4	1	TG(14:0_16:1_18:1)	28744580	24.77678662	TG
B4	1	TG(14:0_18:1_18:3)	17675015	24.0752081	TG
B4	1	TG(15:0_16:0_18:1)	66698295	25.99114655	TG
B4	1	TG(15:0_18:1_18:2)	35810070	25.093862	TG
B4	1	TG(16:0_16:0_16:0)	100844620	26.58755888	TG
B4	1	TG(16:0_16:0_18:0)	40282770	25.26365956	TG
B4	1	TG(16:0_16:0_18:1)	1329872500	30.30864079	TG
B4	1	TG(16:0_16:0_20:5)	45929065	25.45290408	TG
B4	1	TG(16:0_16:1_18:1)	420078450	28.64608354	TG
B4	1	TG(16:0_16:1_18:2)	120643700	26.84617734	TG
B4	1	TG(16:0_17:0_18:1)	135796000	27.01686574	TG
B4	1	TG(16:0_17:1_18:1)	104929205	26.64484104	TG
B4	1	TG(16:0_18:0_18:0)	7705737	22.87750152	TG
B4	1	TG(16:0_18:0_18:1)	600791850	29.16229	TG
B4	1	TG(16:0_18:1_18:1)	1952820500	30.8629122	TG
B4	1	TG(16:0_18:1_18:2)	768848250	29.51812364	TG
B4	1	TG(16:0_18:1_18:3)	368055850	28.45534946	TG
B4	1	TG(16:0_18:1_20:4)	386324350	28.52523737	TG
B4	1	TG(16:0_18:1_20:5)	182313750	27.44184813	TG
B4	1	TG(16:0_18:1_22:5)	281906050	28.0706392	TG
B4	1	TG(16:0_18:2_18:3)	48560280	25.5332734	TG
B4	1	TG(17:0_18:1_18:1)	112037500	26.73940646	TG
B4	1	TG(17:0_18:1_18:2)	84270570	26.32852555	TG
B4	1	TG(17:1_18:1_18:2)	39153925	25.2226536	TG
B4	1	TG(18:0_18:0_18:0)	2587863	21.30332981	TG
B4	1	TG(18:0_18:0_18:1)	75889205	26.17739135	TG
B4	1	TG(18:0_18:1_18:1)	437610150	28.70507096	TG
B4	1	TG(18:0_18:1_18:2)	814157450	29.60073258	TG
B4	1	TG(18:0_18:1_20:4)	151105100	27.17097711	TG
B4	1	TG(18:1_18:1_18:2)	683890450	29.34919	TG
B4	1	TG(18:1_18:1_20:5)	114810900	26.77468438	TG
B4	1	TG(18:1_18:1_22:5)	79232350	26.23958626	TG
B4	1	TG(18:1_18:2_22:5)	51706175	25.62383325	TG
B4	2	AcCar(16:0)	6580782	22.6498276	AcCar
B4	2	AcCar(18:0)	13237130	23.65808702	AcCar
B4	2	Cer-NS(d18:1/24:0)	2625653.5	21.32424511	Cer-NS
B4	2	Cer-NS(d18:1/24:1)	4017310	21.93779836	Cer-NS
B4	2	DG(18:0_20:4)	7776980.5	22.89077869	DG
B4	2	DG(18:0_22:5)	13477560	23.684056	DG
B4	2	DG(18:1_18:1)	399908800	28.57509579	DG
B4	2	DG(18:1_20:3)	29789985	24.82832406	DG
B4	2	DGTS(35:1)	9447102	23.1714404	DGTS
B4	2	HBMP(16:0_16:0_18:1)	54855510	25.7091332	HBMP
B4	2	HBMP(16:0_16:0_18:2)	11049485	23.39747579	HBMP
B4	2	HBMP(16:0_18:0_18:1)	30231710	24.84955925	HBMP
B4	2	HBMP(16:0_18:1_16:0)	53256135	25.66644439	HBMP
B4	2	HBMP(16:0_18:1_18:1)	46114140	25.45870586	HBMP
B4	2	HBMP(16:0_18:2_16:0)	13134320	23.64683817	HBMP
B4	2	HBMP(16:0_20:1_16:0)	30694525	24.87147801	HBMP
B4	2	HBMP(16:0_20:2_16:0)	49305095	25.5552334	HBMP
B4	2	HBMP(16:0_20:3_16:0)	20299085	24.27491136	HBMP
B4	2	HBMP(18:0_18:0_18:1)	4229254.5	22.01197195	HBMP
B4	2	HBMP(18:0_18:1_18:1)	11731150	23.48384111	HBMP
B4	2	HBMP(18:0_18:2_18:0)	11434340	23.44686976	HBMP
B4	2	HBMP(18:1_18:1_18:1)	9314195.5	23.15099973	HBMP
B4	2	LPC(18:0)	3940702.5	21.91002141	LPC
B4	2	PC(15:0_18:1)	300236050	28.16152197	PC
B4	2	PC(16:0_16:0)	1751918500	30.70628852	PC
B4	2	PC(16:0_16:1)	31699855	24.91797291	PC
B4	2	PC(16:0_18:0)	445065150	28.7294413	PC
B4	2	PC(16:0_18:1)	12861120000	33.58229723	PC
B4	2	PC(16:0_18:2)	1778797000	30.72825473	PC
B4	2	PC(16:0_18:3)	14573085	23.79680298	PC
B4	2	PC(16:0_20:3)	34447020	25.03787585	PC
B4	2	PC(16:0_20:4)	278138750	28.05122951	PC
B4	2	PC(16:0_20:5)	4637989.5	22.14506812	PC
B4	2	PC(16:0_22:5)	456757550	28.76685334	PC
B4	2	PC(17:0_18:1)	17641180	24.07244373	PC
B4	2	PC(18:0_18:1)	2425887500	31.1758655	PC
B4	2	PC(18:1_18:1)	1738921000	30.69554525	PC
B4	2	PE(14:0_18:1)	12532525	23.57917378	PE
B4	2	PE(15:0_18:1)	7317100.5	22.80284064	PE
B4	2	PE(16:0_18:0)	4395581	22.06762244	PE
B4	2	PE(16:0_18:1)	1178694500	30.1345427	PE
B4	2	PE(16:0_18:2)	212201450	27.66085927	PE
B4	2	PE(16:0_18:3)	32434295	24.95101674	PE
B4	2	PE(16:0_20:4)	90993985	26.43926785	PE
B4	2	PE(16:0_20:5)	47305835	25.49551481	PE
B4	2	PE(16:0_22:4)	8212649	22.96941621	PE
B4	2	PE(16:0_22:5)	40003265	25.25361442	PE
B4	2	PE(16:0_22:6)	6251433	22.5757555	PE
B4	2	PE(17:0_18:1)	14138995	23.75317624	PE
B4	2	PE(18:0_18:1)	474532600	28.82193196	PE
B4	2	PE(18:0_20:3)	10229595.5	23.28624576	PE
B4	2	PE(18:0_20:4)	104349950	26.63685467	PE
B4	2	PE(18:0_20:5)	56891810	25.76171764	PE
B4	2	PE(18:0_22:5)	58797955	25.80926264	PE
B4	2	PE(18:0_22:6)	6590651	22.65198955	PE
B4	2	PE(18:1_18:1)	349467500	28.38058305	PE
B4	2	PE(18:1_18:2)	156110500	27.21799234	PE
B4	2	PE(18:1_20:4)	87825565	26.38813762	PE
B4	2	PE(18:1_20:5)	10230783	23.28641323	PE
B4	2	PE(32:0)	29059800	24.79252144	PE
B4	2	PE(32:1)	32397025	24.949358	PE
B4	2	PE(33:1)	18010590	24.10234211	PE
B4	2	PE(34:0)	9394047	23.16331538	PE
B4	2	PE(34:3)	77273070	26.20346238	PE
B4	2	PE(35:1)	36380015	25.1166428	PE
B4	2	PE(36:4)	39893220	25.24964024	PE
B4	2	PE(38:3)	22763535	24.44022128	PE
B4	2	PE(38:4)	19449215	24.21320859	PE
B4	2	PE(40:5)	605083.9	19.20677567	PE
B4	2	PE(40:6)	19679075	24.23015907	PE
B4	2	PG(16:0_18:1)	84565350	26.33356332	PG
B4	2	PG(16:0_18:2)	12285560	23.55046028	PG
B4	2	PG(18:0_18:1)	22426995	24.41873299	PG
B4	2	PG(18:1_18:1)	62596700	25.89958327	PG
B4	2	PG(18:1_18:2)	21109015	24.33135592	PG
B4	2	PG(34:2)	12854950	23.61582066	PG
B4	2	PG(36:1)	20281525	24.2736628	PG
B4	2	PG(36:2)	68443935	26.02841937	PG
B4	2	PG(36:3)	26452580	24.6569051	PG
B4	2	PI(16:0_18:1)	46175850	25.46063518	PI
B4	2	PI(18:0_18:1)	111873315	26.73729071	PI
B4	2	PI(18:1_18:1)	46233005	25.4624198	PI
B4	2	PI(34:1)	31871220	24.92575091	PI
B4	2	PI(36:1)	92595805	26.4644435	PI
B4	2	PI(36:2)	57120340	25.76750123	PI
B4	2	PI(38:4)	4864367	22.21382065	PI
B4	2	Plasmenyl-PE(P-16:0/18:1)	2713963	21.37196962	Plasmenyl-PE
B4	2	Plasmenyl-PE(P-16:0/22:5)	1443242.5	20.4608823	Plasmenyl-PE
B4	2	Plasmenyl-PE(P-18:0/20:4)	32074450	24.93492119	Plasmenyl-PE
B4	2	Plasmenyl-PE(P-18:0/22:5)	5018326.5	22.25877491	Plasmenyl-PE
B4	2	Plasmenyl-PE(P-18:0/22:6)	6238040	22.57266137	Plasmenyl-PE
B4	2	PMeOH(39:1)	8945108.5	23.09266755	PMeOH
B4	2	PS(18:0_20:4)	36522010	25.12226283	PS
B4	2	PS(34:1)	44795025	25.41683518	PS
B4	2	PS(36:1)	63097310	25.91107516	PS
B4	2	PS(36:2)	42270505	25.33314801	PS
B4	2	PS(36:3)	2194330	21.06534907	PS
B4	2	PS(38:4)	25345735	24.59523967	PS
B4	2	PS(40:5)	9099645	23.11737883	PS
B4	2	PS(40:6)	2472868.5	21.23775409	PS
B4	2	SM(34:1)	16426360	23.96950949	SM
B4	2	SM(40:1)	3082638.5	21.55573428	SM
B4	2	SM(42:1)	18543105	24.1443795	SM
B4	2	SM(42:2)	27524360	24.71420568	SM
B4	2	SM(42:3)	2666066	21.34628106	SM
B4	2	SM(d18:1/16:0)	351405650	28.38856215	SM
B4	2	TG(10:0_12:0_14:0)	8638098.5	23.04228234	TG
B4	2	TG(12:0_12:0_14:0)	4391910.5	22.06641722	TG
B4	2	TG(12:0_12:0_8:0)	4671178.5	22.15535515	TG
B4	2	TG(12:0_14:0_8:0)	3773111.5	21.8473233	TG
B4	2	TG(14:0_16:0_16:0)	15376840	23.87425572	TG
B4	2	TG(14:0_16:0_18:1)	149718100	27.1576734	TG
B4	2	TG(14:0_16:1_18:1)	33737485	25.00784909	TG
B4	2	TG(14:0_18:1_18:3)	19666970	24.22927137	TG
B4	2	TG(15:0_16:0_18:1)	76257765	26.18438091	TG
B4	2	TG(15:0_18:1_18:2)	38770515	25.20845656	TG
B4	2	TG(16:0_16:0_16:0)	108712450	26.69594193	TG
B4	2	TG(16:0_16:0_18:0)	42387260	25.33712737	TG
B4	2	TG(16:0_16:0_18:1)	1376122500	30.35796176	TG
B4	2	TG(16:0_16:0_20:5)	43511555	25.37489524	TG
B4	2	TG(16:0_16:1_18:1)	476391600	28.82757273	TG
B4	2	TG(16:0_16:1_18:2)	132990350	26.98674632	TG
B4	2	TG(16:0_17:0_18:1)	145538650	27.11682709	TG
B4	2	TG(16:0_17:1_18:1)	115172100	26.77921603	TG
B4	2	TG(16:0_18:0_18:0)	7854419.5	22.90507322	TG
B4	2	TG(16:0_18:0_18:1)	635281800	29.24282145	TG
B4	2	TG(16:0_18:1_18:1)	2021864000	30.91303881	TG
B4	2	TG(16:0_18:1_18:2)	829037700	29.62686247	TG
B4	2	TG(16:0_18:1_18:3)	395894050	28.56053914	TG
B4	2	TG(16:0_18:1_20:4)	414676600	28.6274114	TG
B4	2	TG(16:0_18:1_20:5)	197911450	27.56027984	TG
B4	2	TG(16:0_18:1_22:5)	294972200	28.13600375	TG
B4	2	TG(16:0_18:2_18:3)	54855690	25.70913794	TG
B4	2	TG(17:0_18:1_18:1)	119807700	26.83614539	TG
B4	2	TG(17:0_18:1_18:2)	83468715	26.31473223	TG
B4	2	TG(17:1_18:1_18:2)	38726065	25.20680158	TG
B4	2	TG(18:0_18:0_18:0)	2397792	21.19327508	TG
B4	2	TG(18:0_18:0_18:1)	79074290	26.23670536	TG
B4	2	TG(18:0_18:1_18:1)	459295600	28.77484772	TG
B4	2	TG(18:0_18:1_18:2)	855515250	29.67221833	TG
B4	2	TG(18:0_18:1_20:4)	144729500	27.10878377	TG
B4	2	TG(18:1_18:1_18:2)	731959600	29.44718878	TG
B4	2	TG(18:1_18:1_20:5)	121981350	26.86208535	TG
B4	2	TG(18:1_18:1_22:5)	76723825	26.19317131	TG
B4	2	TG(18:1_18:2_22:5)	55737305	25.73213991	TG
B4	3	AcCar(16:0)	8758816.5	23.06230451	AcCar
B4	3	AcCar(18:0)	19049155	24.18322367	AcCar
B4	3	Cer-NS(d18:1/24:0)	5043923	22.26611482	Cer-NS
B4	3	Cer-NS(d18:1/24:1)	6771660.5	22.69107821	Cer-NS
B4	3	DG(18:0_20:4)	8039945	22.9387542	DG
B4	3	DG(18:0_22:5)	10612070	23.33920276	DG
B4	3	DG(18:1_18:1)	308700700	28.20163351	DG
B4	3	DG(18:1_20:3)	23205985	24.4679936	DG
B4	3	DGTS(35:1)	12879175	23.61853685	DGTS
B4	3	HBMP(16:0_16:0_18:1)	51412865	25.61562607	HBMP
B4	3	HBMP(16:0_16:0_18:2)	9831696.5	23.22900895	HBMP
B4	3	HBMP(16:0_18:0_18:1)	29816835	24.82962379	HBMP
B4	3	HBMP(16:0_18:1_16:0)	56804490	25.75950163	HBMP
B4	3	HBMP(16:0_18:1_18:1)	42897985	25.35440655	HBMP
B4	3	HBMP(16:0_18:2_16:0)	12428160	23.56710938	HBMP
B4	3	HBMP(16:0_20:1_16:0)	32314710	24.94568771	HBMP
B4	3	HBMP(16:0_20:2_16:0)	50101270	25.57834384	HBMP
B4	3	HBMP(16:0_20:3_16:0)	20006845	24.25399034	HBMP
B4	3	HBMP(18:0_18:0_18:1)	4287909.5	22.03184303	HBMP
B4	3	HBMP(18:0_18:1_18:1)	11000915	23.39112019	HBMP
B4	3	HBMP(18:0_18:2_18:0)	11743655	23.48537816	HBMP
B4	3	HBMP(18:1_18:1_18:1)	8419048.5	23.00522576	HBMP
B4	3	LPC(18:0)	5195582.5	22.30885407	LPC
B4	3	PC(15:0_18:1)	276894150	28.04475933	PC
B4	3	PC(16:0_16:0)	1689691500	30.65411272	PC
B4	3	PC(16:0_16:1)	27727720	24.72482566	PC
B4	3	PC(16:0_18:0)	456871550	28.76721337	PC
B4	3	PC(16:0_18:1)	11924710000	33.47323513	PC
B4	3	PC(16:0_18:2)	1823450000	30.76402349	PC
B4	3	PC(16:0_18:3)	12074885	23.52550611	PC
B4	3	PC(16:0_20:3)	33247200	24.98672951	PC
B4	3	PC(16:0_20:4)	311671450	28.21545077	PC
B4	3	PC(16:0_20:5)	4753433	22.1805384	PC
B4	3	PC(16:0_22:5)	464670550	28.79163297	PC
B4	3	PC(17:0_18:1)	15717785	23.90589459	PC
B4	3	PC(18:0_18:1)	2288096500	31.09150075	PC
B4	3	PC(18:1_18:1)	1717945500	30.67803712	PC
B4	3	PE(14:0_18:1)	9294588	23.14795949	PE
B4	3	PE(15:0_18:1)	4646334.5	22.14766159	PE
B4	3	PE(16:0_18:0)	3817888.5	21.86434354	PE
B4	3	PE(16:0_18:1)	1118431500	30.05882975	PE
B4	3	PE(16:0_18:2)	203134650	27.59786111	PE
B4	3	PE(16:0_18:3)	23810665	24.50510458	PE
B4	3	PE(16:0_20:4)	105103305	26.6472328	PE
B4	3	PE(16:0_20:5)	45173320	25.42896761	PE
B4	3	PE(16:0_22:4)	5909334	22.49456411	PE
B4	3	PE(16:0_22:5)	37429820	25.15768477	PE
B4	3	PE(16:0_22:6)	6386658	22.60662977	PE
B4	3	PE(17:0_18:1)	10983641	23.38885304	PE
B4	3	PE(18:0_18:1)	425726850	28.66535284	PE
B4	3	PE(18:0_20:3)	8407824.5	23.00330112	PE
B4	3	PE(18:0_20:4)	110153400	26.71493879	PE
B4	3	PE(18:0_20:5)	53957015	25.6853072	PE
B4	3	PE(18:0_22:5)	57090840	25.76675595	PE
B4	3	PE(18:0_22:6)	5112604.5	22.285627	PE
B4	3	PE(18:1_18:1)	324822250	28.27507522	PE
B4	3	PE(18:1_18:2)	148053050	27.14153897	PE
B4	3	PE(18:1_20:4)	96291245	26.5209013	PE
B4	3	PE(18:1_20:5)	16681270	23.99172579	PE
B4	3	PE(32:0)	25375850	24.59695281	PE
B4	3	PE(32:1)	26642980	24.66725212	PE
B4	3	PE(33:1)	15704230	23.90464987	PE
B4	3	PE(34:0)	8911223.5	23.08719209	PE
B4	3	PE(34:3)	64961020	25.95307095	PE
B4	3	PE(35:1)	31982765	24.93079133	PE
B4	3	PE(36:4)	33071135	24.97906922	PE
B4	3	PE(38:3)	20608055	24.29670501	PE
B4	3	PE(38:4)	21332600	24.34655648	PE
B4	3	PE(40:5)	807218.55	19.6225998	PE
B4	3	PE(40:6)	17197810	24.03572153	PE
B4	3	PG(16:0_18:1)	77743055	26.21221047	PG
B4	3	PG(16:0_18:2)	9582214.5	23.19192768	PG
B4	3	PG(18:0_18:1)	18027520	24.10369761	PG
B4	3	PG(18:1_18:1)	62356105	25.89402748	PG
B4	3	PG(18:1_18:2)	18464135	24.13822234	PG
B4	3	PG(34:2)	11805170	23.49291548	PG
B4	3	PG(36:1)	20386015	24.28107645	PG
B4	3	PG(36:2)	83966160	26.32330467	PG
B4	3	PG(36:3)	31909695	24.92749148	PG
B4	3	PI(16:0_18:1)	35231720	25.07037157	PI
B4	3	PI(18:0_18:1)	89380530	26.41345726	PI
B4	3	PI(18:1_18:1)	35960225	25.09989871	PI
B4	3	PI(34:1)	28399205	24.75934721	PI
B4	3	PI(36:1)	92046390	26.45585781	PI
B4	3	PI(36:2)	63632345	25.92325695	PI
B4	3	PI(38:4)	6785494.5	22.69402253	PI
B4	3	Plasmenyl-PE(P-16:0/18:1)	5303073	22.33839718	Plasmenyl-PE
B4	3	Plasmenyl-PE(P-16:0/22:5)	3503217.5	21.74024913	Plasmenyl-PE
B4	3	Plasmenyl-PE(P-18:0/20:4)	47622845	25.50515047	Plasmenyl-PE
B4	3	Plasmenyl-PE(P-18:0/22:5)	7269682	22.79346083	Plasmenyl-PE
B4	3	Plasmenyl-PE(P-18:0/22:6)	10045639.5	23.26006607	Plasmenyl-PE
B4	3	PMeOH(39:1)	8643062.5	23.04311116	PMeOH
B4	3	PS(18:0_20:4)	63020720	25.9093229	PS
B4	3	PS(34:1)	55216810	25.71860421	PS
B4	3	PS(36:1)	63191525	25.91322775	PS
B4	3	PS(36:2)	41170930	25.2951227	PS
B4	3	PS(36:3)	1371955	20.38780173	PS
B4	3	PS(38:4)	37493250	25.16012755	PS
B4	3	PS(40:5)	12923190	23.6234589	PS
B4	3	PS(40:6)	5855752.5	22.48142315	PS
B4	3	SM(34:1)	25054865	24.57858743	SM
B4	3	SM(40:1)	6924137.5	22.72320294	SM
B4	3	SM(42:1)	31985185	24.93090049	SM
B4	3	SM(42:2)	45403335	25.43629494	SM
B4	3	SM(42:3)	5821783	22.47302964	SM
B4	3	SM(d18:1/16:0)	698189800	29.37904404	SM
B4	3	TG(10:0_12:0_14:0)	4340444.5	22.04941136	TG
B4	3	TG(12:0_12:0_14:0)	2734278.5	21.38272877	TG
B4	3	TG(12:0_12:0_8:0)	2460331.5	21.23042128	TG
B4	3	TG(12:0_14:0_8:0)	2626069.5	21.32447367	TG
B4	3	TG(14:0_16:0_16:0)	11480800	23.45271984	TG
B4	3	TG(14:0_16:0_18:1)	124988450	26.89721954	TG
B4	3	TG(14:0_16:1_18:1)	26446195	24.65655683	TG
B4	3	TG(14:0_18:1_18:3)	16484965	23.97464749	TG
B4	3	TG(15:0_16:0_18:1)	64459550	25.94189078	TG
B4	3	TG(15:0_18:1_18:2)	30511715	24.86285994	TG
B4	3	TG(16:0_16:0_16:0)	98871260	26.55904788	TG
B4	3	TG(16:0_16:0_18:0)	38662785	25.20444223	TG
B4	3	TG(16:0_16:0_18:1)	1291224000	30.26609215	TG
B4	3	TG(16:0_16:0_20:5)	38190910	25.18672596	TG
B4	3	TG(16:0_16:1_18:1)	396818600	28.56390441	TG
B4	3	TG(16:0_16:1_18:2)	106504950	26.66634524	TG
B4	3	TG(16:0_17:0_18:1)	126781950	26.91777412	TG
B4	3	TG(16:0_17:1_18:1)	92007295	26.45524492	TG
B4	3	TG(16:0_18:0_18:0)	6964746.5	22.73163941	TG
B4	3	TG(16:0_18:0_18:1)	585108450	29.12412881	TG
B4	3	TG(16:0_18:1_18:1)	1870393500	30.80069468	TG
B4	3	TG(16:0_18:1_18:2)	733641800	29.4505006	TG
B4	3	TG(16:0_18:1_18:3)	332791800	28.31004464	TG
B4	3	TG(16:0_18:1_20:4)	364743450	28.44230683	TG
B4	3	TG(16:0_18:1_20:5)	161918750	27.27069482	TG
B4	3	TG(16:0_18:1_22:5)	273447150	28.02668678	TG
B4	3	TG(16:0_18:2_18:3)	44707485	25.41401305	TG
B4	3	TG(17:0_18:1_18:1)	99885660	26.57377424	TG
B4	3	TG(17:0_18:1_18:2)	71645430	26.09437135	TG
B4	3	TG(17:1_18:1_18:2)	35833155	25.09479174	TG
B4	3	TG(18:0_18:0_18:0)	1207810.9	20.20396317	TG
B4	3	TG(18:0_18:0_18:1)	73854890	26.13819011	TG
B4	3	TG(18:0_18:1_18:1)	434168000	28.69367816	TG
B4	3	TG(18:0_18:1_18:2)	781409850	29.5415042	TG
B4	3	TG(18:0_18:1_20:4)	148752600	27.14833964	TG
B4	3	TG(18:1_18:1_18:2)	654745350	29.28635867	TG
B4	3	TG(18:1_18:1_20:5)	104919500	26.6447076	TG
B4	3	TG(18:1_18:1_22:5)	78948435	26.23440733	TG
B4	3	TG(18:1_18:2_22:5)	44691275	25.41348987	TG
G1	1	AcCar(16:0)	10898865	23.37767457	AcCar
G1	1	AcCar(18:0)	26419710	24.65511129	AcCar
G1	1	Cer-NS(d18:1/24:0)	8018929.5	22.93497822	Cer-NS
G1	1	Cer-NS(d18:1/24:1)	6524875.5	22.63751894	Cer-NS
G1	1	DG(18:0_20:4)	13182310	23.65209987	DG
G1	1	DG(18:0_22:5)	17783785	24.08405908	DG
G1	1	DG(18:1_18:1)	312169750	28.2177555	DG
G1	1	DG(18:1_20:3)	30917205	24.88190657	DG
G1	1	DGTS(35:1)	22156610	24.40123383	DGTS
G1	1	HBMP(16:0_16:0_18:1)	43439430	25.37250184	HBMP
G1	1	HBMP(16:0_16:0_18:2)	7653939.5	22.86777107	HBMP
G1	1	HBMP(16:0_18:0_18:1)	21515955	24.35890354	HBMP
G1	1	HBMP(16:0_18:1_16:0)	59121885	25.81718893	HBMP
G1	1	HBMP(16:0_18:1_18:1)	27284330	24.70156928	HBMP
G1	1	HBMP(16:0_18:2_16:0)	12305645	23.55281694	HBMP
G1	1	HBMP(16:0_20:1_16:0)	31153965	24.89291245	HBMP
G1	1	HBMP(16:0_20:2_16:0)	39589540	25.23861597	HBMP
G1	1	HBMP(16:0_20:3_16:0)	14115500	23.7507769	HBMP
G1	1	HBMP(18:0_18:0_18:1)	2683855	21.3558753	HBMP
G1	1	HBMP(18:0_18:1_18:1)	6027439	22.52311371	HBMP
G1	1	HBMP(18:0_18:2_18:0)	8458685.5	23.01200205	HBMP
G1	1	HBMP(18:1_18:1_18:1)	4382027	22.06316694	HBMP
G1	1	LPC(18:0)	12701545	23.59850066	LPC
G1	1	PC(15:0_18:1)	229899850	27.77643028	PC
G1	1	PC(16:0_16:0)	2024636500	30.91501577	PC
G1	1	PC(16:0_16:1)	15136395	23.85151831	PC
G1	1	PC(16:0_18:0)	532288250	28.98763248	PC
G1	1	PC(16:0_18:1)	12349395000	33.52372131	PC
G1	1	PC(16:0_18:2)	1747506500	30.70265068	PC
G1	1	PC(16:0_18:3)	6162148.5	22.55500202	PC
G1	1	PC(16:0_20:3)	23011755	24.45586768	PC
G1	1	PC(16:0_20:4)	359223250	28.42030549	PC
G1	1	PC(16:0_20:5)	3345272	21.67369209	PC
G1	1	PC(16:0_22:5)	507043800	28.91753514	PC
G1	1	PC(17:0_18:1)	10648410	23.34413469	PC
G1	1	PC(18:0_18:1)	2142942500	30.99694599	PC
G1	1	PC(18:1_18:1)	1454554000	30.43792971	PC
G1	1	PE(14:0_18:1)	6939454	22.72639072	PE
G1	1	PE(15:0_18:1)	4196221	22.00065923	PE
G1	1	PE(16:0_18:0)	2657969	21.34189285	PE
G1	1	PE(16:0_18:1)	1264930000	30.2364104	PE
G1	1	PE(16:0_18:2)	224936100	27.74493998	PE
G1	1	PE(16:0_18:3)	18367325	24.13063819	PE
G1	1	PE(16:0_20:4)	139817000	27.05896454	PE
G1	1	PE(16:0_20:5)	62100265	25.88809609	PE
G1	1	PE(16:0_22:4)	8246482	22.97534736	PE
G1	1	PE(16:0_22:5)	43390345	25.37087072	PE
G1	1	PE(16:0_22:6)	6250483	22.57553625	PE
G1	1	PE(17:0_18:1)	7400153.5	22.81912377	PE
G1	1	PE(18:0_18:1)	411910800	28.61775671	PE
G1	1	PE(18:0_20:3)	7816873.5	22.89816026	PE
G1	1	PE(18:0_20:4)	123188200	26.87628883	PE
G1	1	PE(18:0_20:5)	56191865	25.74385795	PE
G1	1	PE(18:0_22:5)	60548120	25.85157883	PE
G1	1	PE(18:0_22:6)	5129664.5	22.29043304	PE
G1	1	PE(18:1_18:1)	272300700	28.02062545	PE
G1	1	PE(18:1_18:2)	143726750	27.09875336	PE
G1	1	PE(18:1_20:4)	126234600	26.91153216	PE
G1	1	PE(18:1_20:5)	23710265	24.49900845	PE
G1	1	PE(32:0)	25960270	24.62980205	PE
G1	1	PE(32:1)	25783275	24.61993219	PE
G1	1	PE(33:1)	15367630	23.87339135	PE
G1	1	PE(34:0)	6966543	22.7320115	PE
G1	1	PE(34:3)	63372670	25.91735746	PE
G1	1	PE(35:1)	27443020	24.70993592	PE
G1	1	PE(36:4)	69844050	26.05763388	PE
G1	1	PE(38:3)	26043640	24.63442777	PE
G1	1	PE(38:4)	38368475	25.19341809	PE
G1	1	PE(40:5)	876439.85	19.74129556	PE
G1	1	PE(40:6)	14310540	23.77057478	PE
G1	1	PG(16:0_18:1)	77912345	26.2153486	PG
G1	1	PG(16:0_18:2)	7735437	22.88305137	PG
G1	1	PG(18:0_18:1)	15513930	23.88706086	PG
G1	1	PG(18:1_18:1)	40031665	25.25463829	PG
G1	1	PG(18:1_18:2)	11751275	23.48631396	PG
G1	1	PG(34:2)	10993875	23.39019665	PG
G1	1	PG(36:1)	19434490	24.21211591	PG
G1	1	PG(36:2)	64255835	25.93732413	PG
G1	1	PG(36:3)	19888810	24.24545362	PG
G1	1	PI(16:0_18:1)	29580505	24.81814335	PI
G1	1	PI(18:0_18:1)	74213135	26.14517122	PI
G1	1	PI(18:1_18:1)	28427255	24.76077146	PI
G1	1	PI(34:1)	28316750	24.75515236	PI
G1	1	PI(36:1)	76563920	26.19016136	PI
G1	1	PI(36:2)	50103110	25.57839682	PI
G1	1	PI(38:4)	7724434	22.88099779	PI
G1	1	Plasmenyl-PE(P-16:0/18:1)	6572011	22.64790346	Plasmenyl-PE
G1	1	Plasmenyl-PE(P-16:0/22:5)	4254952	22.02071143	Plasmenyl-PE
G1	1	Plasmenyl-PE(P-18:0/20:4)	64190820	25.93586365	Plasmenyl-PE
G1	1	Plasmenyl-PE(P-18:0/22:5)	8272836	22.97995055	Plasmenyl-PE
G1	1	Plasmenyl-PE(P-18:0/22:6)	12561460	23.58250082	Plasmenyl-PE
G1	1	PMeOH(39:1)	8924051.5	23.08926741	PMeOH
G1	1	PS(18:0_20:4)	83579485	26.31664553	PS
G1	1	PS(34:1)	67052520	25.99878822	PS
G1	1	PS(36:1)	68898980	26.03797929	PS
G1	1	PS(36:2)	43081445	25.3605633	PS
G1	1	PS(36:3)	1543948.9	20.55819357	PS
G1	1	PS(38:4)	37026830	25.1420677	PS
G1	1	PS(40:5)	16428365	23.96968557	PS
G1	1	PS(40:6)	4632546	22.14337387	PS
G1	1	SM(34:1)	26775545	24.6744126	SM
G1	1	SM(40:1)	5845655.5	22.47893338	SM
G1	1	SM(42:1)	31733930	24.91952286	SM
G1	1	SM(42:2)	45537455	25.44055033	SM
G1	1	SM(42:3)	7443326	22.82751599	SM
G1	1	SM(d18:1/16:0)	841420250	29.6482513	SM
G1	1	TG(10:0_12:0_14:0)	7374083.5	22.81403232	TG
G1	1	TG(12:0_12:0_14:0)	4407991.5	22.07169001	TG
G1	1	TG(12:0_12:0_8:0)	3384750.5	21.69061806	TG
G1	1	TG(12:0_14:0_8:0)	3946148.5	21.91201382	TG
G1	1	TG(14:0_16:0_16:0)	10181833.5	23.27949404	TG
G1	1	TG(14:0_16:0_18:1)	76503975	26.18903137	TG
G1	1	TG(14:0_16:1_18:1)	12603205.5	23.58728738	TG
G1	1	TG(14:0_18:1_18:3)	5820644	22.47274735	TG
G1	1	TG(15:0_16:0_18:1)	39881300	25.2492091	TG
G1	1	TG(15:0_18:1_18:2)	15490015	23.88483521	TG
G1	1	TG(16:0_16:0_16:0)	83129375	26.30885503	TG
G1	1	TG(16:0_16:0_18:0)	35866185	25.09612096	TG
G1	1	TG(16:0_16:0_18:1)	1033022650	29.94422474	TG
G1	1	TG(16:0_16:0_20:5)	36284520	25.11285085	TG
G1	1	TG(16:0_16:1_18:1)	265318650	27.98315085	TG
G1	1	TG(16:0_16:1_18:2)	62148815	25.88922355	TG
G1	1	TG(16:0_17:0_18:1)	101132600	26.59167288	TG
G1	1	TG(16:0_17:1_18:1)	55533590	25.72685733	TG
G1	1	TG(16:0_18:0_18:0)	8981601	23.0985412	TG
G1	1	TG(16:0_18:0_18:1)	517709850	28.94756853	TG
G1	1	TG(16:0_18:1_18:1)	1331648000	30.31056563	TG
G1	1	TG(16:0_18:1_18:2)	524291250	28.96579323	TG
G1	1	TG(16:0_18:1_18:3)	229142800	27.77167171	TG
G1	1	TG(16:0_18:1_20:4)	287176400	28.09736195	TG
G1	1	TG(16:0_18:1_20:5)	131131450	26.9664385	TG
G1	1	TG(16:0_18:1_22:5)	233971000	27.80175448	TG
G1	1	TG(16:0_18:2_18:3)	27046280	24.68892684	TG
G1	1	TG(17:0_18:1_18:1)	85403495	26.34779178	TG
G1	1	TG(17:0_18:1_18:2)	47709575	25.5077755	TG
G1	1	TG(17:1_18:1_18:2)	20155870	24.26469672	TG
G1	1	TG(18:0_18:0_18:0)	4047233	21.94850448	TG
G1	1	TG(18:0_18:0_18:1)	70977735	26.0808632	TG
G1	1	TG(18:0_18:1_18:1)	348326300	28.37586417	TG
G1	1	TG(18:0_18:1_18:2)	569471450	29.08504827	TG
G1	1	TG(18:0_18:1_20:4)	124450100	26.89099215	TG
G1	1	TG(18:1_18:1_18:2)	465864850	28.79533624	TG
G1	1	TG(18:1_18:1_20:5)	86217135	26.36147129	TG
G1	1	TG(18:1_18:1_22:5)	67581115	26.01011682	TG
G1	1	TG(18:1_18:2_22:5)	41746820	25.31516297	TG
G1	2	AcCar(16:0)	10331343.5	23.30052454	AcCar
G1	2	AcCar(18:0)	26072059	24.63600119	AcCar
G1	2	Cer-NS(d18:1/24:0)	7410812	22.8212002	Cer-NS
G1	2	Cer-NS(d18:1/24:1)	5687748.5	22.43942624	Cer-NS
G1	2	DG(18:0_20:4)	12674137	23.59538418	DG
G1	2	DG(18:0_22:5)	18589332	24.14797159	DG
G1	2	DG(18:1_18:1)	293385462.5	28.12822215	DG
G1	2	DG(18:1_20:3)	28173832.5	24.74785249	DG
G1	2	DGTS(35:1)	24086853	24.52174258	DGTS
G1	2	HBMP(16:0_16:0_18:1)	41118786	25.29329433	HBMP
G1	2	HBMP(16:0_16:0_18:2)	6649125.5	22.66473318	HBMP
G1	2	HBMP(16:0_18:0_18:1)	19747178	24.23514316	HBMP
G1	2	HBMP(16:0_18:1_16:0)	61656140	25.87774124	HBMP
G1	2	HBMP(16:0_18:1_18:1)	23753884	24.50166009	HBMP
G1	2	HBMP(16:0_18:2_16:0)	12239258	23.54501276	HBMP
G1	2	HBMP(16:0_20:1_16:0)	31328126.5	24.90095516	HBMP
G1	2	HBMP(16:0_20:2_16:0)	38962613.5	25.21558712	HBMP
G1	2	HBMP(16:0_20:3_16:0)	13319118.5	23.66699527	HBMP
G1	2	HBMP(18:0_18:0_18:1)	2507286	21.25769514	HBMP
G1	2	HBMP(18:0_18:1_18:1)	5377077	22.3583907	HBMP
G1	2	HBMP(18:0_18:2_18:0)	7900854.5	22.91357726	HBMP
G1	2	HBMP(18:1_18:1_18:1)	3295456	21.65204668	HBMP
G1	2	LPC(18:0)	13722537	23.71004389	LPC
G1	2	PC(15:0_18:1)	209992072	27.64575962	PC
G1	2	PC(16:0_16:0)	1992843248	30.89218109	PC
G1	2	PC(16:0_16:1)	11927172.5	23.50774874	PC
G1	2	PC(16:0_18:0)	535831746.5	28.99720482	PC
G1	2	PC(16:0_18:1)	12157749188	33.50115711	PC
G1	2	PC(16:0_18:2)	1684127410	30.64935414	PC
G1	2	PC(16:0_18:3)	4914284.5	22.22854995	PC
G1	2	PC(16:0_20:3)	19766212	24.23653308	PC
G1	2	PC(16:0_20:4)	366832512.5	28.45054627	PC
G1	2	PC(16:0_20:5)	1448533.5	20.46616162	PC
G1	2	PC(16:0_22:5)	495634390	28.88470105	PC
G1	2	PC(17:0_18:1)	8540091.5	23.0258201	PC
G1	2	PC(18:0_18:1)	1997319905	30.89541828	PC
G1	2	PC(18:1_18:1)	1345329147	30.32531204	PC
G1	2	PE(14:0_18:1)	6025206.5	22.52257926	PE
G1	2	PE(15:0_18:1)	4069432.5	21.95639619	PE
G1	2	PE(16:0_18:0)	2349623	21.16399786	PE
G1	2	PE(16:0_18:1)	1335942533	30.3152108	PE
G1	2	PE(16:0_18:2)	232234440.5	27.7910067	PE
G1	2	PE(16:0_18:3)	16737892	23.99661451	PE
G1	2	PE(16:0_20:4)	144860070	27.11008474	PE
G1	2	PE(16:0_20:5)	66474408	25.98629569	PE
G1	2	PE(16:0_22:4)	6874422.5	22.71280709	PE
G1	2	PE(16:0_22:5)	42698841	25.34769357	PE
G1	2	PE(16:0_22:6)	6829379	22.70332297	PE
G1	2	PE(17:0_18:1)	7045215.5	22.74821241	PE
G1	2	PE(18:0_18:1)	398290543	28.56924598	PE
G1	2	PE(18:0_20:3)	7964289.5	22.92511423	PE
G1	2	PE(18:0_20:4)	128927899	26.94198924	PE
G1	2	PE(18:0_20:5)	56149551.5	25.74277116	PE
G1	2	PE(18:0_22:5)	65598166.5	25.96715216	PE
G1	2	PE(18:0_22:6)	5220767	22.31583034	PE
G1	2	PE(18:1_18:1)	268966637.5	28.00285199	PE
G1	2	PE(18:1_18:2)	142706340	27.08847419	PE
G1	2	PE(18:1_20:4)	134233834	27.00017311	PE
G1	2	PE(18:1_20:5)	30973890.5	24.88454927	PE
G1	2	PE(32:0)	22814198.5	24.44342863	PE
G1	2	PE(32:1)	25878359	24.6252428	PE
G1	2	PE(33:1)	14976732	23.83621952	PE
G1	2	PE(34:0)	6706834.5	22.67720057	PE
G1	2	PE(34:3)	63394417.5	25.91785247	PE
G1	2	PE(35:1)	27255821.5	24.70006107	PE
G1	2	PE(36:4)	72695029.5	26.11535339	PE
G1	2	PE(38:3)	27318696	24.70338529	PE
G1	2	PE(38:4)	28776716.5	24.77839865	PE
G1	2	PE(40:5)	1012229.5	19.94910499	PE
G1	2	PE(40:6)	15740090.5	23.9079405	PE
G1	2	PG(16:0_18:1)	73097567	26.12332005	PG
G1	2	PG(16:0_18:2)	6459298.5	22.62294606	PG
G1	2	PG(18:0_18:1)	14414502.5	23.78101771	PG
G1	2	PG(18:1_18:1)	30702867	24.87187004	PG
G1	2	PG(18:1_18:2)	8105996	22.95055803	PG
G1	2	PG(34:2)	10056548	23.26163184	PG
G1	2	PG(36:1)	17672459.5	24.0749995	PG
G1	2	PG(36:2)	45555717.5	25.4411288	PG
G1	2	PG(36:3)	14075877.5	23.74672153	PG
G1	2	PI(16:0_18:1)	28331589	24.75590818	PI
G1	2	PI(18:0_18:1)	73074855	26.12287173	PI
G1	2	PI(18:1_18:1)	26385734	24.65325478	PI
G1	2	PI(34:1)	30137336.5	24.84504858	PI
G1	2	PI(36:1)	82375841	26.29571795	PI
G1	2	PI(36:2)	49065021	25.54819154	PI
G1	2	PI(38:4)	7091499	22.75765919	PI
G1	2	Plasmenyl-PE(P-16:0/18:1)	7519349	22.84217633	Plasmenyl-PE
G1	2	Plasmenyl-PE(P-16:0/22:5)	4261261.5	22.02284916	Plasmenyl-PE
G1	2	Plasmenyl-PE(P-18:0/20:4)	70691880.5	26.07504118	Plasmenyl-PE
G1	2	Plasmenyl-PE(P-18:0/22:5)	8525174.5	23.02329793	Plasmenyl-PE
G1	2	Plasmenyl-PE(P-18:0/22:6)	14894361	23.82826289	Plasmenyl-PE
G1	2	PMeOH(39:1)	8155389.5	22.95932235	PMeOH
G1	2	PS(18:0_20:4)	88859731	26.40502644	PS
G1	2	PS(34:1)	69955980.5	26.05994406	PS
G1	2	PS(36:1)	74139458	26.14373823	PS
G1	2	PS(36:2)	46266609.5	25.46346804	PS
G1	2	PS(36:3)	1496154	20.51282725	PS
G1	2	PS(38:4)	36426465.5	25.11848368	PS
G1	2	PS(40:5)	17766901.5	24.08268877	PS
G1	2	PS(40:6)	4467768	22.09112284	PS
G1	2	SM(34:1)	24869186.5	24.56785598	SM
G1	2	SM(40:1)	5249915	22.32386263	SM
G1	2	SM(42:1)	28820865.5	24.78061032	SM
G1	2	SM(42:2)	41746681.5	25.31515818	SM
G1	2	SM(42:3)	6771071	22.69095262	SM
G1	2	SM(d18:1/16:0)	811474179.5	29.59596995	SM
G1	2	TG(10:0_12:0_14:0)	13369303	23.67242092	TG
G1	2	TG(12:0_12:0_14:0)	6828515	22.70314044	TG
G1	2	TG(12:0_12:0_8:0)	5463201	22.38131507	TG
G1	2	TG(12:0_14:0_8:0)	6378278	22.60473555	TG
G1	2	TG(14:0_16:0_16:0)	13130365.5	23.64640374	TG
G1	2	TG(14:0_16:0_18:1)	68255989	26.0244523	TG
G1	2	TG(14:0_16:1_18:1)	13685547	23.70614976	TG
G1	2	TG(14:0_18:1_18:3)	2311359	21.14030993	TG
G1	2	TG(15:0_16:0_18:1)	37171636	25.14769885	TG
G1	2	TG(15:0_18:1_18:2)	13723720	23.71016826	TG
G1	2	TG(16:0_16:0_16:0)	83944311.5	26.32292923	TG
G1	2	TG(16:0_16:0_18:0)	34843410.5	25.05438251	TG
G1	2	TG(16:0_16:0_18:1)	988689752	29.88094264	TG
G1	2	TG(16:0_16:0_20:5)	33795264.5	25.01031777	TG
G1	2	TG(16:0_16:1_18:1)	238375984	27.82866365	TG
G1	2	TG(16:0_16:1_18:2)	53471555	25.6722683	TG
G1	2	TG(16:0_17:0_18:1)	90852274	26.43701929	TG
G1	2	TG(16:0_17:1_18:1)	58588614.5	25.804117	TG
G1	2	TG(16:0_18:0_18:0)	9425490.5	23.16813627	TG
G1	2	TG(16:0_18:0_18:1)	473607641.5	28.81911712	TG
G1	2	TG(16:0_18:1_18:1)	1205801460	30.16734523	TG
G1	2	TG(16:0_18:1_18:2)	471653078	28.81315084	TG
G1	2	TG(16:0_18:1_18:3)	211761415.5	27.6578645	TG
G1	2	TG(16:0_18:1_20:4)	270105733.5	28.00894902	TG
G1	2	TG(16:0_18:1_20:5)	118972102.5	26.82604808	TG
G1	2	TG(16:0_18:1_22:5)	233348505	27.79791098	TG
G1	2	TG(16:0_18:2_18:3)	22526417.5	24.42511456	TG
G1	2	TG(17:0_18:1_18:1)	81147088.5	26.274036	TG
G1	2	TG(17:0_18:1_18:2)	43360186	25.36986761	TG
G1	2	TG(17:1_18:1_18:2)	16021327	23.93349031	TG
G1	2	TG(18:0_18:0_18:0)	4949086	22.23873068	TG
G1	2	TG(18:0_18:0_18:1)	68389839	26.02727866	TG
G1	2	TG(18:0_18:1_18:1)	316483744.5	28.23755616	TG
G1	2	TG(18:0_18:1_18:2)	498110808	28.89189147	TG
G1	2	TG(18:0_18:1_20:4)	124409169	26.89051758	TG
G1	2	TG(18:1_18:1_18:2)	425948738	28.66610457	TG
G1	2	TG(18:1_18:1_20:5)	84227318	26.32778489	TG
G1	2	TG(18:1_18:1_22:5)	59212881	25.81940771	TG
G1	2	TG(18:1_18:2_22:5)	39115438.5	25.2212348	TG
G1	3	AcCar(16:0)	11198890	23.41685241	AcCar
G1	3	AcCar(18:0)	25493215	24.60360999	AcCar
G1	3	Cer-NS(d18:1/24:0)	6179618	22.55908623	Cer-NS
G1	3	Cer-NS(d18:1/24:1)	5503643.5	22.39195559	Cer-NS
G1	3	DG(18:0_20:4)	13404700	23.6762356	DG
G1	3	DG(18:0_22:5)	18214900	24.11861574	DG
G1	3	DG(18:1_18:1)	301967300	28.16981709	DG
G1	3	DG(18:1_20:3)	28496515	24.76428216	DG
G1	3	DGTS(35:1)	20700480	24.30316089	DGTS
G1	3	HBMP(16:0_16:0_18:1)	39305780	25.22823814	HBMP
G1	3	HBMP(16:0_16:0_18:2)	6762466	22.689118	HBMP
G1	3	HBMP(16:0_18:0_18:1)	20152630	24.26446479	HBMP
G1	3	HBMP(16:0_18:1_16:0)	57615440	25.77995215	HBMP
G1	3	HBMP(16:0_18:1_18:1)	23788235	24.5037449	HBMP
G1	3	HBMP(16:0_18:2_16:0)	11544770	23.4607361	HBMP
G1	3	HBMP(16:0_20:1_16:0)	31690920	24.91756621	HBMP
G1	3	HBMP(16:0_20:2_16:0)	37696745	25.16793662	HBMP
G1	3	HBMP(16:0_20:3_16:0)	13401015	23.67583894	HBMP
G1	3	HBMP(18:0_18:0_18:1)	2547234	21.28050007	HBMP
G1	3	HBMP(18:0_18:1_18:1)	5639592.5	22.42715949	HBMP
G1	3	HBMP(18:0_18:2_18:0)	7967865	22.92576177	HBMP
G1	3	HBMP(18:1_18:1_18:1)	3683831.5	21.81277564	HBMP
G1	3	LPC(18:0)	13751605	23.71309667	LPC
G1	3	PC(15:0_18:1)	207594250	27.62919124	PC
G1	3	PC(16:0_16:0)	1969932000	30.87549868	PC
G1	3	PC(16:0_16:1)	11375010	23.43936448	PC
G1	3	PC(16:0_18:0)	529358600	28.97967013	PC
G1	3	PC(16:0_18:1)	12240230000	33.51091162	PC
G1	3	PC(16:0_18:2)	1650907500	30.62061214	PC
G1	3	PC(16:0_18:3)	4936175	22.23496211	PC
G1	3	PC(16:0_20:3)	19582875	24.22308925	PC
G1	3	PC(16:0_20:4)	352300750	28.39223231	PC
G1	3	PC(16:0_20:5)	1622525.5	20.62980972	PC
G1	3	PC(16:0_22:5)	491125500	28.87151649	PC
G1	3	PC(17:0_18:1)	8103097	22.95004198	PC
G1	3	PC(18:0_18:1)	2068674500	30.94605951	PC
G1	3	PC(18:1_18:1)	1365855500	30.34715772	PC
G1	3	PE(14:0_18:1)	5485264	22.38712963	PE
G1	3	PE(15:0_18:1)	3817948.5	21.86436621	PE
G1	3	PE(16:0_18:0)	2366559.5	21.17435976	PE
G1	3	PE(16:0_18:1)	1270418000	30.24265611	PE
G1	3	PE(16:0_18:2)	226714600	27.75630206	PE
G1	3	PE(16:0_18:3)	16556690	23.98091094	PE
G1	3	PE(16:0_20:4)	140011450	27.06096957	PE
G1	3	PE(16:0_20:5)	63894395	25.92918604	PE
G1	3	PE(16:0_22:4)	6144298	22.55081676	PE
G1	3	PE(16:0_22:5)	40357900	25.26634777	PE
G1	3	PE(16:0_22:6)	6004031	22.5175	PE
G1	3	PE(17:0_18:1)	6389746	22.60732715	PE
G1	3	PE(18:0_18:1)	394199350	28.55435016	PE
G1	3	PE(18:0_20:3)	7388054	22.81676298	PE
G1	3	PE(18:0_20:4)	122539350	26.86866986	PE
G1	3	PE(18:0_20:5)	55433650	25.72425867	PE
G1	3	PE(18:0_22:5)	62088365	25.88781961	PE
G1	3	PE(18:0_22:6)	4811039	22.19791706	PE
G1	3	PE(18:1_18:1)	263718350	27.97442272	PE
G1	3	PE(18:1_18:2)	137878150	27.03881861	PE
G1	3	PE(18:1_20:4)	129118500	26.94412048	PE
G1	3	PE(18:1_20:5)	27264985	24.70054603	PE
G1	3	PE(32:0)	24786010	24.56302271	PE
G1	3	PE(32:1)	24902835	24.56980666	PE
G1	3	PE(33:1)	15311920	23.86815186	PE
G1	3	PE(34:0)	7094168	22.75820207	PE
G1	3	PE(34:3)	62557295	25.8986748	PE
G1	3	PE(35:1)	27448205	24.71020847	PE
G1	3	PE(36:4)	76199790	26.18328369	PE
G1	3	PE(38:3)	27346495	24.7048526	PE
G1	3	PE(38:4)	28144530	24.74635122	PE
G1	3	PE(40:5)	999701.75	19.93113822	PE
G1	3	PE(40:6)	12973810	23.62909888	PE
G1	3	PG(16:0_18:1)	71249680	26.0863802	PG
G1	3	PG(16:0_18:2)	6252463.5	22.5759933	PG
G1	3	PG(18:0_18:1)	14030600	23.74207337	PG
G1	3	PG(18:1_18:1)	29997115	24.83832042	PG
G1	3	PG(18:1_18:2)	8158989.5	22.95995905	PG
G1	3	PG(34:2)	9260473	23.14265445	PG
G1	3	PG(36:1)	17871320	24.09114286	PG
G1	3	PG(36:2)	46383080	25.46709529	PG
G1	3	PG(36:3)	12175010	23.53741962	PG
G1	3	PI(16:0_18:1)	26830260	24.6773577	PI
G1	3	PI(18:0_18:1)	70172420	26.06440078	PI
G1	3	PI(18:1_18:1)	26380740	24.6529817	PI
G1	3	PI(34:1)	27946550	24.73616686	PI
G1	3	PI(36:1)	76029245	26.18005113	PI
G1	3	PI(36:2)	48096525	25.51942933	PI
G1	3	PI(38:4)	7460406.5	22.83082281	PI
G1	3	Plasmenyl-PE(P-16:0/18:1)	7072608	22.75381087	Plasmenyl-PE
G1	3	Plasmenyl-PE(P-16:0/22:5)	4822199	22.20125976	Plasmenyl-PE
G1	3	Plasmenyl-PE(P-18:0/20:4)	66978415	25.9971929	Plasmenyl-PE
G1	3	Plasmenyl-PE(P-18:0/22:5)	8036347	22.93810843	Plasmenyl-PE
G1	3	Plasmenyl-PE(P-18:0/22:6)	14051220	23.74419206	Plasmenyl-PE
G1	3	PMeOH(39:1)	7774919.5	22.89039631	PMeOH
G1	3	PS(18:0_20:4)	78475545	26.22573981	PS
G1	3	PS(34:1)	62925875	25.90715004	PS
G1	3	PS(36:1)	66628155	25.98962861	PS
G1	3	PS(36:2)	41507520	25.3068694	PS
G1	3	PS(36:3)	591488.35	19.17399023	PS
G1	3	PS(38:4)	32782000	24.96640054	PS
G1	3	PS(40:5)	15181950	23.85585377	PS
G1	3	PS(40:6)	3513576.5	21.74450888	PS
G1	3	SM(34:1)	24669255	24.55621081	SM
G1	3	SM(40:1)	4564954.5	22.12216905	SM
G1	3	SM(42:1)	27478055	24.71177655	SM
G1	3	SM(42:2)	40541810	25.27290716	SM
G1	3	SM(42:3)	6690219	22.67362201	SM
G1	3	SM(d18:1/16:0)	769462000	29.51927484	SM
G1	3	TG(10:0_12:0_14:0)	11784504.5	23.49038776	TG
G1	3	TG(12:0_12:0_14:0)	6892442	22.71658379	TG
G1	3	TG(12:0_12:0_8:0)	5367973	22.35594598	TG
G1	3	TG(12:0_14:0_8:0)	6233545.5	22.57162154	TG
G1	3	TG(14:0_16:0_16:0)	12793990	23.60896292	TG
G1	3	TG(14:0_16:0_18:1)	69338180	26.04714663	TG
G1	3	TG(14:0_16:1_18:1)	14400520	23.77961757	TG
G1	3	TG(14:0_18:1_18:3)	2620514	21.32141839	TG
G1	3	TG(15:0_16:0_18:1)	36942285	25.13876977	TG
G1	3	TG(15:0_18:1_18:2)	13903505	23.72894529	TG
G1	3	TG(16:0_16:0_16:0)	76955470	26.19752054	TG
G1	3	TG(16:0_16:0_18:0)	36835490	25.1345931	TG
G1	3	TG(16:0_16:0_18:1)	938217300	29.80534686	TG
G1	3	TG(16:0_16:0_20:5)	33357470	24.99150654	TG
G1	3	TG(16:0_16:1_18:1)	234851850	27.80717572	TG
G1	3	TG(16:0_16:1_18:2)	53285665	25.66724413	TG
G1	3	TG(16:0_17:0_18:1)	90696235	26.43453933	TG
G1	3	TG(16:0_17:1_18:1)	50084085	25.5778489	TG
G1	3	TG(16:0_18:0_18:0)	10829981	23.36852738	TG
G1	3	TG(16:0_18:0_18:1)	473380050	28.81842367	TG
G1	3	TG(16:0_18:1_18:1)	1177836500	30.13349214	TG
G1	3	TG(16:0_18:1_18:2)	468693450	28.80406939	TG
G1	3	TG(16:0_18:1_18:3)	206173200	27.61928157	TG
G1	3	TG(16:0_18:1_20:4)	261007500	27.95951602	TG
G1	3	TG(16:0_18:1_20:5)	120644300	26.84618451	TG
G1	3	TG(16:0_18:1_22:5)	225774300	27.75030603	TG
G1	3	TG(16:0_18:2_18:3)	23036330	24.45740756	TG
G1	3	TG(17:0_18:1_18:1)	82190820	26.29247393	TG
G1	3	TG(17:0_18:1_18:2)	42415705	25.33809521	TG
G1	3	TG(17:1_18:1_18:2)	11062185.5	23.3991331	TG
G1	3	TG(18:0_18:0_18:0)	5753993	22.45613204	TG
G1	3	TG(18:0_18:0_18:1)	71355285	26.08851695	TG
G1	3	TG(18:0_18:1_18:1)	326655650	28.28319535	TG
G1	3	TG(18:0_18:1_18:2)	508996150	28.9230795	TG
G1	3	TG(18:0_18:1_20:4)	111862155	26.73714679	TG
G1	3	TG(18:1_18:1_18:2)	425155800	28.66341638	TG
G1	3	TG(18:1_18:1_20:5)	80687390	26.26583989	TG
G1	3	TG(18:1_18:1_22:5)	61736580	25.87962223	TG
G1	3	TG(18:1_18:2_22:5)	39411920	25.2321287	TG
