# Supplementary material for: A choline-releasing glycerophosphodiesterase essential for phosphatidylcholine biosynthesis and blood stage development in the malaria parasite
Source: eLife. 2022 Dec 28;11:e82207. doi: 10.7554/eLife.82207 (PMC9886279; doi:10.7554/eLife.82207)
Supplement: Figure 5—source data 1. [file elife-82207-fig5-data1.zip › Figure5_sourcedata/Figure5A-sourcedata.csv]

Group	Batch	species	peakarea	logpeakarea	Class
DMSO	1	BMP(18:1_22:5)	19194569.37	24.19419486	BMP
DMSO	1	Cer-NS(d18:1/22:0)	25885055.22	24.62561606	Cer-NS
DMSO	1	Cer-NS(d18:1/24:0)	96031156.91	26.51699922	Cer-NS
DMSO	1	Cer-NS(d18:1/24:1)	93656582.13	26.48087705	Cer-NS
DMSO	1	DG(14:0_18:1)	199763999.2	27.57372137	DG
DMSO	1	DG(14:0_18:2)	13835588.5	23.72188067	DG
DMSO	1	DG(15:0_16:0)	2351200.491	21.16496613	DG
DMSO	1	DG(15:0_18:1)	115991893.5	26.78944874	DG
DMSO	1	DG(16:0_16:0)	615771828.6	29.19782062	DG
DMSO	1	DG(16:0_18:0)	184598640	27.45981668	DG
DMSO	1	DG(16:0_18:1)	4573568041	32.09067297	DG
DMSO	1	DG(16:0_18:2)	1434671842	30.41807363	DG
DMSO	1	DG(16:0_18:3)	127315158.1	26.92382896	DG
DMSO	1	DG(16:0_20:5)	45590071.95	25.44221635	DG
DMSO	1	DG(17:0_18:1)	378542380.3	28.49587959	DG
DMSO	1	DG(17:1_18:1)	164045926.2	27.28952453	DG
DMSO	1	DG(17:1_18:2)	13575795.69	23.69453342	DG
DMSO	1	DG(18:0_18:0)	118746596	26.82331092	DG
DMSO	1	DG(18:0_18:1)	3554298075	31.72691753	DG
DMSO	1	DG(18:0_20:4)	142256349.4	27.08391781	DG
DMSO	1	DG(18:0_22:5)	188221289.5	27.48785458	DG
DMSO	1	DG(18:1_18:1)	5901987528	32.45855373	DG
DMSO	1	DG(18:1_18:2)	2799628073	31.38258803	DG
DMSO	1	DG(18:1_18:3)	781573840.3	29.54180694	DG
DMSO	1	DG(18:1_20:0)	26546969.63	24.66204385	DG
DMSO	1	DG(18:1_20:3)	458219495.5	28.7714636	DG
DMSO	1	DG(18:1_20:4)	1005876017	29.90580535	DG
DMSO	1	DG(18:1_20:5)	175536421.7	27.38719516	DG
DMSO	1	DG(18:1_22:5)	380446204.9	28.50311723	DG
DMSO	1	DG(18:1_22:6)	57931071.41	25.78783401	DG
DMSO	1	DG(18:2_18:3)	60388822.72	25.84777821	DG
DMSO	1	HBMP(16:0_18:1_14:0)	15172668.3	23.85497149	HBMP
DMSO	1	HBMP(16:0_18:1_16:0)	387751420	28.53055682	HBMP
DMSO	1	HBMP(16:0_18:2_16:0)	103424996.9	26.62400967	HBMP
DMSO	1	HBMP(16:0_20:4_16:0)	43451076.65	25.37288859	HBMP
DMSO	1	HBMP(18:0_18:1_16:0)	241533124.7	27.84764582	HBMP
DMSO	1	HBMP(18:0_18:1_18:0)	24698744.91	24.5579344	HBMP
DMSO	1	HBMP(18:0_18:2_18:1)	112758889.7	26.74866594	HBMP
DMSO	1	HBMP(18:0_18:3_18:1)	66278768.26	25.98204346	HBMP
DMSO	1	HBMP(18:1_18:1_16:0)	411939953.1	28.61785882	HBMP
DMSO	1	HBMP(18:1_18:1_18:0)	96894586.85	26.52991273	HBMP
DMSO	1	HBMP(18:1_18:2_16:0)	205139813.8	27.61203228	HBMP
DMSO	1	HBMP(18:1_20:4_16:0)	25987059.02	24.63129004	HBMP
DMSO	1	LPC(18:1)	8017796.831	22.93477443	LPC
DMSO	1	PC(14:0_16:0)	2578225947	31.26373156	PC
DMSO	1	PC(14:0_16:1)	169390073.7	27.33577409	PC
DMSO	1	PC(14:0_18:1)	10910910092	33.34505239	PC
DMSO	1	PC(14:0_18:2)	855201813.8	29.67168967	PC
DMSO	1	PC(15:0_16:0)	1449706591	30.43311379	PC
DMSO	1	PC(15:0_18:1)	5448148829	32.34311897	PC
DMSO	1	PC(15:0_18:2)	658492169.2	29.29459104	PC
DMSO	1	PC(16:0_16:0)	22023006246	34.35829237	PC
DMSO	1	PC(16:0_17:0)	1282891569	30.25675209	PC
DMSO	1	PC(16:0_18:1)	1.10E+11	36.67871257	PC
DMSO	1	PC(16:0_18:2)	25467661957	34.56794747	PC
DMSO	1	PC(16:0_20:4)	8395292600	32.96693346	PC
DMSO	1	PC(16:0_22:5)	9205436563	33.099839	PC
DMSO	1	PC(16:0_22:6)	1978447770	30.88172183	PC
DMSO	1	PC(17:0_18:1)	6551648669	32.60921085	PC
DMSO	1	PC(17:0_18:2)	1143075998	30.09027418	PC
DMSO	1	PC(18:0_18:0)	927581515.2	29.78889883	PC
DMSO	1	PC(18:0_20:4)	3949899166	31.87916868	PC
DMSO	1	PC(18:0_22:5)	2156449092	31.00601051	PC
DMSO	1	PC(18:0_22:6)	415089455.3	28.62884704	PC
DMSO	1	PC(18:1_18:1)	27488782995	34.67812399	PC
DMSO	1	PC(18:1_22:5)	1007722988	29.90845197	PC
DMSO	1	PE(14:0_20:4)	10398589.36	23.30988449	PE
DMSO	1	PE(15:0_18:1)	104214893.3	26.63498623	PE
DMSO	1	PE(16:0_16:0)	263395198.5	27.97265381	PE
DMSO	1	PE(16:0_16:1)	279201855.2	28.05673329	PE
DMSO	1	PE(16:0_18:0)	107932917.7	26.68555969	PE
DMSO	1	PE(16:0_18:1)	6537975115	32.60619674	PE
DMSO	1	PE(16:0_18:2)	1643181385	30.6138446	PE
DMSO	1	PE(16:0_18:3)	519248998.3	28.95185129	PE
DMSO	1	PE(16:0_20:4)	692215170	29.36664532	PE
DMSO	1	PE(16:0_20:5)	382254939.3	28.5099599	PE
DMSO	1	PE(17:0_18:1)	395963844	28.56079346	PE
DMSO	1	PE(18:0_18:1)	3514178494	31.71054033	PE
DMSO	1	PE(18:0_20:3)	169492746.2	27.33664829	PE
DMSO	1	PE(18:0_20:4)	673585247.8	29.3272853	PE
DMSO	1	PE(18:0_20:5)	343345654.9	28.35508647	PE
DMSO	1	PE(18:0_22:5)	601692222.5	29.16445047	PE
DMSO	1	PE(18:1_18:1)	2726466678	31.34438538	PE
DMSO	1	PE(18:1_18:2)	1023526968	29.93090197	PE
DMSO	1	PE(18:1_20:4)	687621450.7	29.35703931	PE
DMSO	1	PE(18:1_20:5)	102955984.3	26.61745245	PE
DMSO	1	PE(32:2)	35141849.98	25.06668681	PE
DMSO	1	PE(32:3)	7022244.152	22.74350073	PE
DMSO	1	PE(36:5)	21450287.23	24.35449363	PE
DMSO	1	PE(41:5)	36062370.97	25.10399092	PE
DMSO	1	PG(16:0_18:1)	519743543.4	28.95322469	PG
DMSO	1	PG(16:0_18:2)	99286980.74	26.56510122	PG
DMSO	1	PG(16:0_20:4)	13826290.42	23.7209108	PG
DMSO	1	PG(18:0_20:5)	21755923.83	24.37490494	PG
DMSO	1	PG(18:1_18:1)	597336429.4	29.15396847	PG
DMSO	1	PG(18:1_18:2)	231691155.6	27.78762773	PG
DMSO	1	PG(18:1_20:4)	34649768.74	25.04634239	PG
DMSO	1	PG(34:3)	12572829.54	23.58380603	PG
DMSO	1	PG(36:4)	38039077.33	25.18097892	PG
DMSO	1	PI(34:1)	82149045.24	26.29174047	PI
DMSO	1	PI(36:1)	401821276	28.58197871	PI
DMSO	1	PI(36:2)	192339228.9	27.5190778	PI
DMSO	1	PI(36:3)	16325048.7	23.96058396	PI
DMSO	1	Plasmanyl-LPC(O-16:1)	8987514.696	23.09949079	Plasmanyl-LPC
DMSO	1	Plasmenyl-PE(P-16:0/18:1)	12934138.54	23.62468063	Plasmenyl-PE
DMSO	1	Plasmenyl-PE(P-16:0/22:5)	50780996.22	25.59778536	Plasmenyl-PE
DMSO	1	Plasmenyl-PE(P-18:0/22:4)	44797480.02	25.41691424	Plasmenyl-PE
DMSO	1	Plasmenyl-PE(P-18:0/22:6)	35099442.26	25.06494477	Plasmenyl-PE
DMSO	1	PS(16:0_18:1)	143319382.8	27.09465849	PS
DMSO	1	PS(18:0_18:1)	533640456.7	28.9912928	PS
DMSO	1	PS(18:0_20:4)	176862689.6	27.39805449	PS
DMSO	1	PS(18:0_20:5)	53286599.41	25.66726943	PS
DMSO	1	PS(18:0_22:6)	29831367.68	24.83032679	PS
DMSO	1	PS(18:1_18:1)	414003192.3	28.62506665	PS
DMSO	1	PS(18:1_18:2)	64453378.64	25.94175265	PS
DMSO	1	PS(34:1)	47355156.67	25.4970182	PS
DMSO	1	SM(d18:1/16:0)	2366248360	31.13995436	SM
DMSO	1	SM(d18:1/22:0)	478398608.9	28.83363795	SM
DMSO	1	SM(d18:1/24:0)	1192266811	30.15105998	SM
DMSO	1	SM(d18:1/24:1)	1718406838	30.67842449	SM
DMSO	1	TG(12:0_12:0_12:0)	1166087.802	20.15324499	TG
DMSO	1	TG(14:0_16:1_18:2)	19791917.47	24.23840805	TG
DMSO	1	TG(14:0_18:1_18:3)	102895876.6	26.61660993	TG
DMSO	1	TG(15:0_18:1_18:3)	22371684.05	24.41517052	TG
DMSO	1	TG(16:0_18:2_18:3)	252853736.5	27.91372786	TG
DMSO	1	TG(16:0_18:2_20:5)	198879961.5	27.56732268	TG
DMSO	1	TG(16:0_18:3_18:3)	60954733.07	25.86123491	TG
DMSO	1	TG(16:0_18:3_22:6)	51971005.24	25.63120363	TG
DMSO	1	TG(17:1_18:2_18:2)	8427326.97	23.00664367	TG
DMSO	1	TG(18:1_18:2_18:3)	272843962.9	28.02350088	TG
DMSO	1	TG(18:1_18:2_20:5)	247476286.9	27.88271505	TG
DMSO	1	TG(18:1_18:3_22:6)	34757169.15	25.05080725	TG
DMSO	1	TG(18:1_20:4_22:5)	29327332.8	24.80574253	TG
DMSO	2	BMP(18:1_22:5)	19559834.14	24.2213908	BMP
DMSO	2	Cer-NS(d18:1/22:0)	23419576.85	24.48121167	Cer-NS
DMSO	2	Cer-NS(d18:1/24:0)	57885788.12	25.78670585	Cer-NS
DMSO	2	Cer-NS(d18:1/24:1)	59920638.74	25.83654967	Cer-NS
DMSO	2	DG(14:0_18:1)	234147701.1	27.80284363	DG
DMSO	2	DG(14:0_18:2)	21081640	24.32948377	DG
DMSO	2	DG(15:0_16:0)	8024949.839	22.93606094	DG
DMSO	2	DG(15:0_18:1)	123653441.2	26.88172715	DG
DMSO	2	DG(16:0_16:0)	640079001.5	29.25367474	DG
DMSO	2	DG(16:0_18:0)	196578616.2	27.55053115	DG
DMSO	2	DG(16:0_18:1)	4645788024	32.11327618	DG
DMSO	2	DG(16:0_18:2)	1489329411	30.47201574	DG
DMSO	2	DG(16:0_18:3)	136453260.4	27.02383163	DG
DMSO	2	DG(16:0_20:5)	37461926.64	25.15892176	DG
DMSO	2	DG(17:0_18:1)	415221361.5	28.62930543	DG
DMSO	2	DG(17:1_18:1)	172797434.5	27.36450656	DG
DMSO	2	DG(17:1_18:2)	20934566.2	24.31938369	DG
DMSO	2	DG(18:0_18:0)	118214879.6	26.8168364	DG
DMSO	2	DG(18:0_18:1)	3567298286	31.73218471	DG
DMSO	2	DG(18:0_20:4)	135314122.9	27.01173718	DG
DMSO	2	DG(18:0_22:5)	181268643.1	27.43355414	DG
DMSO	2	DG(18:1_18:1)	5912900542	32.46121886	DG
DMSO	2	DG(18:1_18:2)	2879999389	31.42342136	DG
DMSO	2	DG(18:1_18:3)	788561433.5	29.55464791	DG
DMSO	2	DG(18:1_20:0)	32414590.48	24.95014001	DG
DMSO	2	DG(18:1_20:3)	454027696.2	28.75820507	DG
DMSO	2	DG(18:1_20:4)	973464942.8	29.85855378	DG
DMSO	2	DG(18:1_20:5)	163427775.7	27.28407796	DG
DMSO	2	DG(18:1_22:5)	362876386.9	28.43490294	DG
DMSO	2	DG(18:1_22:6)	36041446.29	25.10315357	DG
DMSO	2	DG(18:2_18:3)	66081481.46	25.97774269	DG
DMSO	2	HBMP(16:0_18:1_14:0)	19637573.78	24.22711336	HBMP
DMSO	2	HBMP(16:0_18:1_16:0)	431408739.6	28.68448016	HBMP
DMSO	2	HBMP(16:0_18:2_16:0)	113834567.6	26.76236348	HBMP
DMSO	2	HBMP(16:0_20:4_16:0)	51129071.96	25.6076405	HBMP
DMSO	2	HBMP(18:0_18:1_16:0)	251725710.1	27.90727733	HBMP
DMSO	2	HBMP(18:0_18:1_18:0)	25711966.66	24.61593663	HBMP
DMSO	2	HBMP(18:0_18:2_18:1)	120704851.9	26.84690843	HBMP
DMSO	2	HBMP(18:0_18:3_18:1)	68966723.05	26.03939708	HBMP
DMSO	2	HBMP(18:1_18:1_16:0)	452401733.5	28.75302922	HBMP
DMSO	2	HBMP(18:1_18:1_18:0)	102087688.3	26.60523365	HBMP
DMSO	2	HBMP(18:1_18:2_16:0)	220275264	27.71473225	HBMP
DMSO	2	HBMP(18:1_20:4_16:0)	27878356.25	24.73264216	HBMP
DMSO	2	LPC(18:1)	8221813.714	22.97102525	LPC
DMSO	2	PC(14:0_16:0)	2962569238	31.46420173	PC
DMSO	2	PC(14:0_16:1)	225196074.9	27.74660644	PC
DMSO	2	PC(14:0_18:1)	12225130691	33.50913084	PC
DMSO	2	PC(14:0_18:2)	1022428966	29.92935347	PC
DMSO	2	PC(15:0_16:0)	1489011073	30.47170734	PC
DMSO	2	PC(15:0_18:1)	5852261881	32.44634718	PC
DMSO	2	PC(15:0_18:2)	740184208.8	29.46330912	PC
DMSO	2	PC(16:0_16:0)	21132931439	34.29877385	PC
DMSO	2	PC(16:0_17:0)	1302579803	30.27872462	PC
DMSO	2	PC(16:0_18:1)	1.06E+11	36.62527331	PC
DMSO	2	PC(16:0_18:2)	25108164079	34.54743749	PC
DMSO	2	PC(16:0_20:4)	8259058987	32.94333027	PC
DMSO	2	PC(16:0_22:5)	8465106916	32.97888114	PC
DMSO	2	PC(16:0_22:6)	1959063087	30.86751671	PC
DMSO	2	PC(17:0_18:1)	6898290990	32.68359184	PC
DMSO	2	PC(17:0_18:2)	1205549097	30.16704326	PC
DMSO	2	PC(18:0_18:0)	916197787.1	29.77108384	PC
DMSO	2	PC(18:0_20:4)	3594692270	31.74322113	PC
DMSO	2	PC(18:0_22:5)	2039856572	30.92582057	PC
DMSO	2	PC(18:0_22:6)	374256744.6	28.47945307	PC
DMSO	2	PC(18:1_18:1)	27372125809	34.67198843	PC
DMSO	2	PC(18:1_22:5)	955605975.6	29.83184063	PC
DMSO	2	PE(14:0_20:4)	13124811.79	23.6457934	PE
DMSO	2	PE(15:0_18:1)	141336415.1	27.07455798	PE
DMSO	2	PE(16:0_16:0)	292814283.8	28.12541069	PE
DMSO	2	PE(16:0_16:1)	350239104.3	28.38376493	PE
DMSO	2	PE(16:0_18:0)	113492014.7	26.75801555	PE
DMSO	2	PE(16:0_18:1)	7005910925	32.7059255	PE
DMSO	2	PE(16:0_18:2)	1731805557	30.68962981	PE
DMSO	2	PE(16:0_18:3)	618213063.8	29.2035289	PE
DMSO	2	PE(16:0_20:4)	669581081	29.31868352	PE
DMSO	2	PE(16:0_20:5)	393290302.9	28.55101937	PE
DMSO	2	PE(17:0_18:1)	463379980.2	28.78762047	PE
DMSO	2	PE(18:0_18:1)	3920908508	31.86854083	PE
DMSO	2	PE(18:0_20:3)	179548810.9	27.41980086	PE
DMSO	2	PE(18:0_20:4)	709865527	29.40297051	PE
DMSO	2	PE(18:0_20:5)	404680789.5	28.59220912	PE
DMSO	2	PE(18:0_22:5)	627080809.8	29.22407613	PE
DMSO	2	PE(18:1_18:1)	2954099524	31.46007129	PE
DMSO	2	PE(18:1_18:2)	1027662962	29.93672004	PE
DMSO	2	PE(18:1_20:4)	720302785.3	29.42402824	PE
DMSO	2	PE(18:1_20:5)	123009349.5	26.87419273	PE
DMSO	2	PE(32:2)	42699004.98	25.34769911	PE
DMSO	2	PE(32:3)	10655433.56	23.34508596	PE
DMSO	2	PE(36:5)	24853040.06	24.566919	PE
DMSO	2	PE(41:5)	23227281.93	24.469317	PE
DMSO	2	PG(16:0_18:1)	561696239.3	29.0652149	PG
DMSO	2	PG(16:0_18:2)	106390125.5	26.66478901	PG
DMSO	2	PG(16:0_20:4)	15815079.83	23.9147975	PG
DMSO	2	PG(18:0_20:5)	21484410.07	24.35678683	PG
DMSO	2	PG(18:1_18:1)	633681409.8	29.23918245	PG
DMSO	2	PG(18:1_18:2)	249168836	27.8925484	PG
DMSO	2	PG(18:1_20:4)	33856693.09	25.01293773	PG
DMSO	2	PG(34:3)	14652086.47	23.80460278	PG
DMSO	2	PG(36:4)	39501112.92	25.23538996	PG
DMSO	2	PI(34:1)	84664970.99	26.33526186	PI
DMSO	2	PI(36:1)	398409320.3	28.56967616	PI
DMSO	2	PI(36:2)	197456240.8	27.55695773	PI
DMSO	2	PI(36:3)	17158977.06	24.03246021	PI
DMSO	2	Plasmanyl-LPC(O-16:1)	9936269.606	23.24427289	Plasmanyl-LPC
DMSO	2	Plasmenyl-PE(P-16:0/18:1)	15441264.11	23.88028753	Plasmenyl-PE
DMSO	2	Plasmenyl-PE(P-16:0/22:5)	66339444.61	25.9833636	Plasmenyl-PE
DMSO	2	Plasmenyl-PE(P-18:0/22:4)	36027951.23	25.10261328	Plasmenyl-PE
DMSO	2	Plasmenyl-PE(P-18:0/22:6)	48462237.83	25.53035769	Plasmenyl-PE
DMSO	2	PS(16:0_18:1)	147414108.6	27.13529937	PS
DMSO	2	PS(18:0_18:1)	529246748.8	28.97936526	PS
DMSO	2	PS(18:0_20:4)	158961973.8	27.24410645	PS
DMSO	2	PS(18:0_20:5)	46065174.85	25.45717315	PS
DMSO	2	PS(18:0_22:6)	52352491.29	25.64175486	PS
DMSO	2	PS(18:1_18:1)	388040279	28.53163117	PS
DMSO	2	PS(18:1_18:2)	62000065.86	25.88576641	PS
DMSO	2	PS(34:1)	48952026.59	25.54486525	PS
DMSO	2	SM(d18:1/16:0)	2360800069	31.13662872	SM
DMSO	2	SM(d18:1/22:0)	724982636.8	29.4333712	SM
DMSO	2	SM(d18:1/24:0)	1148948511	30.097667	SM
DMSO	2	SM(d18:1/24:1)	2055071195	30.93654123	SM
DMSO	2	TG(12:0_12:0_12:0)	1631402.719	20.63768153	TG
DMSO	2	TG(14:0_16:1_18:2)	28373013.32	24.75801604	TG
DMSO	2	TG(14:0_18:1_18:3)	141770730.8	27.07898447	TG
DMSO	2	TG(15:0_18:1_18:3)	29051997.56	24.79213403	TG
DMSO	2	TG(16:0_18:2_18:3)	322594319.4	28.26514579	TG
DMSO	2	TG(16:0_18:2_20:5)	229527770	27.77409347	TG
DMSO	2	TG(16:0_18:3_18:3)	75877752.69	26.17717361	TG
DMSO	2	TG(16:0_18:3_22:6)	59730138.43	25.83195573	TG
DMSO	2	TG(17:1_18:2_18:2)	10203609.15	23.28257621	TG
DMSO	2	TG(18:1_18:2_18:3)	332016326.2	28.30667894	TG
DMSO	2	TG(18:1_18:2_20:5)	287813826.7	28.10056066	TG
DMSO	2	TG(18:1_18:3_22:6)	37803159.99	25.1720035	TG
DMSO	2	TG(18:1_20:4_22:5)	31922567.4	24.92807335	TG
DMSO	3	BMP(18:1_22:5)	18475067.78	24.13907632	BMP
DMSO	3	Cer-NS(d18:1/22:0)	14228920.94	23.76232292	Cer-NS
DMSO	3	Cer-NS(d18:1/24:0)	57798472.35	25.78452803	Cer-NS
DMSO	3	Cer-NS(d18:1/24:1)	78392140.23	26.22420568	Cer-NS
DMSO	3	DG(14:0_18:1)	227756381.4	27.76291624	DG
DMSO	3	DG(14:0_18:2)	26747951.74	24.67292508	DG
DMSO	3	DG(15:0_16:0)	6480703.871	22.62771908	DG
DMSO	3	DG(15:0_18:1)	147607819.2	27.13719391	DG
DMSO	3	DG(16:0_16:0)	748051796.5	29.47856293	DG
DMSO	3	DG(16:0_18:0)	193559842.5	27.52820443	DG
DMSO	3	DG(16:0_18:1)	5393602806	32.32860214	DG
DMSO	3	DG(16:0_18:2)	1628839986	30.60119774	DG
DMSO	3	DG(16:0_18:3)	180778864.5	27.42965078	DG
DMSO	3	DG(16:0_20:5)	69093751.09	26.0420519	DG
DMSO	3	DG(17:0_18:1)	429049086.6	28.67656747	DG
DMSO	3	DG(17:1_18:1)	180060163.9	27.4239038	DG
DMSO	3	DG(17:1_18:2)	21875846.03	24.38283548	DG
DMSO	3	DG(18:0_18:0)	115336044.2	26.78126821	DG
DMSO	3	DG(18:0_18:1)	3788938392	31.81914654	DG
DMSO	3	DG(18:0_20:4)	153345107.8	27.1922069	DG
DMSO	3	DG(18:0_22:5)	187496927.5	27.48229171	DG
DMSO	3	DG(18:1_18:1)	6504156089	32.59871473	DG
DMSO	3	DG(18:1_18:2)	3026131018	31.49482731	DG
DMSO	3	DG(18:1_18:3)	844204246.5	29.65301685	DG
DMSO	3	DG(18:1_20:0)	22076553.31	24.39601161	DG
DMSO	3	DG(18:1_20:3)	472013631.6	28.81425328	DG
DMSO	3	DG(18:1_20:4)	1093605405	30.02644513	DG
DMSO	3	DG(18:1_20:5)	204682716.6	27.60881405	DG
DMSO	3	DG(18:1_22:5)	380898322	28.50483069	DG
DMSO	3	DG(18:1_22:6)	67672423.08	26.01206471	DG
DMSO	3	DG(18:2_18:3)	82819334.27	26.30346427	DG
DMSO	3	HBMP(16:0_18:1_14:0)	10826937.71	23.36812191	HBMP
DMSO	3	HBMP(16:0_18:1_16:0)	261804316	27.96391364	HBMP
DMSO	3	HBMP(16:0_18:2_16:0)	73824672.99	26.13759973	HBMP
DMSO	3	HBMP(16:0_20:4_16:0)	31509895.88	24.90930165	HBMP
DMSO	3	HBMP(18:0_18:1_16:0)	167244749.5	27.31738568	HBMP
DMSO	3	HBMP(18:0_18:1_18:0)	19434861.49	24.21214349	HBMP
DMSO	3	HBMP(18:0_18:2_18:1)	76655107.49	26.19187859	HBMP
DMSO	3	HBMP(18:0_18:3_18:1)	43949749.25	25.3893516	HBMP
DMSO	3	HBMP(18:1_18:1_16:0)	274887115.9	28.03426405	HBMP
DMSO	3	HBMP(18:1_18:1_18:0)	69339095.62	26.04716568	HBMP
DMSO	3	HBMP(18:1_18:2_16:0)	153188541.2	27.19073314	HBMP
DMSO	3	HBMP(18:1_20:4_16:0)	11411978.56	23.44404561	HBMP
DMSO	3	LPC(18:1)	9578604.161	23.191384	LPC
DMSO	3	PC(14:0_16:0)	2214811970	31.04453708	PC
DMSO	3	PC(14:0_16:1)	175988971.7	27.39090978	PC
DMSO	3	PC(14:0_18:1)	10054309646	33.22709497	PC
DMSO	3	PC(14:0_18:2)	732694895	29.44863732	PC
DMSO	3	PC(15:0_16:0)	1351420770	30.33182979	PC
DMSO	3	PC(15:0_18:1)	5308343841	32.30561468	PC
DMSO	3	PC(15:0_18:2)	551242075.6	29.03811077	PC
DMSO	3	PC(16:0_16:0)	22838605983	34.41075554	PC
DMSO	3	PC(16:0_17:0)	1303833187	30.28011216	PC
DMSO	3	PC(16:0_18:1)	1.19667E+11	36.80023039	PC
DMSO	3	PC(16:0_18:2)	24148016417	34.49118564	PC
DMSO	3	PC(16:0_20:4)	7173641251	32.74005845	PC
DMSO	3	PC(16:0_22:5)	8746460720	33.0260522	PC
DMSO	3	PC(16:0_22:6)	1725548501	30.68440788	PC
DMSO	3	PC(17:0_18:1)	6065886151	32.49807127	PC
DMSO	3	PC(17:0_18:2)	1177265599	30.13279269	PC
DMSO	3	PC(18:0_18:0)	874699703.8	29.70421256	PC
DMSO	3	PC(18:0_20:4)	3742059938	31.80118552	PC
DMSO	3	PC(18:0_22:5)	1907709711	30.82919451	PC
DMSO	3	PC(18:0_22:6)	491505763.5	28.87263309	PC
DMSO	3	PC(18:1_18:1)	26679588556	34.63501737	PC
DMSO	3	PC(18:1_22:5)	891623827.6	29.73185993	PC
DMSO	3	PE(14:0_20:4)	5515292.486	22.39500597	PE
DMSO	3	PE(15:0_18:1)	109070235.6	26.70068221	PE
DMSO	3	PE(16:0_16:0)	259511490.3	27.95122318	PE
DMSO	3	PE(16:0_16:1)	263708448.8	27.97436855	PE
DMSO	3	PE(16:0_18:0)	89963028.99	26.4228289	PE
DMSO	3	PE(16:0_18:1)	6550950759	32.60905716	PE
DMSO	3	PE(16:0_18:2)	1402047110	30.38488768	PE
DMSO	3	PE(16:0_18:3)	466215494.8	28.79642171	PE
DMSO	3	PE(16:0_20:4)	573670603.6	29.09564735	PE
DMSO	3	PE(16:0_20:5)	311012515.9	28.2123974	PE
DMSO	3	PE(17:0_18:1)	358683528.7	28.41813626	PE
DMSO	3	PE(18:0_18:1)	3211750610	31.58071273	PE
DMSO	3	PE(18:0_20:3)	140066233.1	27.06153395	PE
DMSO	3	PE(18:0_20:4)	523086582.7	28.96247452	PE
DMSO	3	PE(18:0_20:5)	318052169.2	28.24468819	PE
DMSO	3	PE(18:0_22:5)	467000233.4	28.79884803	PE
DMSO	3	PE(18:1_18:1)	2407728775	31.16502574	PE
DMSO	3	PE(18:1_18:2)	893048008.5	29.73416249	PE
DMSO	3	PE(18:1_20:4)	578255853.3	29.10713272	PE
DMSO	3	PE(18:1_20:5)	119318828	26.83024647	PE
DMSO	3	PE(32:2)	32278294.89	24.94406103	PE
DMSO	3	PE(32:3)	6012339.17	22.51949497	PE
DMSO	3	PE(36:5)	19846184.51	24.24235834	PE
DMSO	3	PE(41:5)	33910074.56	25.01521062	PE
DMSO	3	PG(16:0_18:1)	407691227.7	28.60290167	PG
DMSO	3	PG(16:0_18:2)	86879829.36	26.37251793	PG
DMSO	3	PG(16:0_20:4)	5193240.114	22.3082035	PG
DMSO	3	PG(18:0_20:5)	12220768.01	23.54283162	PG
DMSO	3	PG(18:1_18:1)	486353612.5	28.85743039	PG
DMSO	3	PG(18:1_18:2)	189835700.4	27.50017609	PG
DMSO	3	PG(18:1_20:4)	24537855.46	24.54850583	PG
DMSO	3	PG(34:3)	11485600.81	23.45332299	PG
DMSO	3	PG(36:4)	31129668.11	24.89178686	PG
DMSO	3	PI(34:1)	70763480.77	26.07650168	PI
DMSO	3	PI(36:1)	295384826.5	28.13802048	PI
DMSO	3	PI(36:2)	148383449.5	27.14475494	PI
DMSO	3	PI(36:3)	12958071.03	23.62734763	PI
DMSO	3	Plasmanyl-LPC(O-16:1)	8543834.337	23.02645224	Plasmanyl-LPC
DMSO	3	Plasmenyl-PE(P-16:0/18:1)	15603178.6	23.89533662	Plasmenyl-PE
DMSO	3	Plasmenyl-PE(P-16:0/22:5)	58896802.53	25.81168598	Plasmenyl-PE
DMSO	3	Plasmenyl-PE(P-18:0/22:4)	6813067.177	22.699873	Plasmenyl-PE
DMSO	3	Plasmenyl-PE(P-18:0/22:6)	52281028.3	25.63978418	Plasmenyl-PE
DMSO	3	PS(16:0_18:1)	111840948.5	26.73687326	PS
DMSO	3	PS(18:0_18:1)	360182021.5	28.42415093	PS
DMSO	3	PS(18:0_20:4)	87690857.17	26.3859231	PS
DMSO	3	PS(18:0_20:5)	32665494.23	24.96126413	PS
DMSO	3	PS(18:0_22:6)	64152790.41	25.93500868	PS
DMSO	3	PS(18:1_18:1)	237252111.3	27.82184569	PS
DMSO	3	PS(18:1_18:2)	43873941.8	25.38686099	PS
DMSO	3	PS(34:1)	36459062.32	25.11977412	PS
DMSO	3	SM(d18:1/16:0)	1791337159	30.73838976	SM
DMSO	3	SM(d18:1/22:0)	299989810.3	28.16033826	SM
DMSO	3	SM(d18:1/24:0)	833987962.3	29.63545132	SM
DMSO	3	SM(d18:1/24:1)	1568240356	30.54649954	SM
DMSO	3	TG(12:0_12:0_12:0)	1719223.115	20.71332535	TG
DMSO	3	TG(14:0_16:1_18:2)	20521183.46	24.2906106	TG
DMSO	3	TG(14:0_18:1_18:3)	105387736.8	26.65113176	TG
DMSO	3	TG(15:0_18:1_18:3)	19274513.04	24.20019108	TG
DMSO	3	TG(16:0_18:2_18:3)	249450688.6	27.89417941	TG
DMSO	3	TG(16:0_18:2_20:5)	189728769.7	27.49936322	TG
DMSO	3	TG(16:0_18:3_18:3)	56820807.53	25.759916	TG
DMSO	3	TG(16:0_18:3_22:6)	46407920.05	25.4678677	TG
DMSO	3	TG(17:1_18:2_18:2)	7217938.163	22.78315535	TG
DMSO	3	TG(18:1_18:2_18:3)	257389568.8	27.93937835	TG
DMSO	3	TG(18:1_18:2_20:5)	231018645.7	27.78343406	TG
DMSO	3	TG(18:1_18:3_22:6)	32997020.4	24.97583242	TG
DMSO	3	TG(18:1_20:4_22:5)	23397754.4	24.47986674	TG
RAP	1	BMP(18:1_22:5)	19769107.42	24.2367444	BMP
RAP	1	Cer-NS(d18:1/22:0)	28053891.17	24.74169756	Cer-NS
RAP	1	Cer-NS(d18:1/24:0)	91089455.87	26.44078073	Cer-NS
RAP	1	Cer-NS(d18:1/24:1)	113550011.8	26.75875262	Cer-NS
RAP	1	DG(14:0_18:1)	284698611.5	28.08486022	DG
RAP	1	DG(14:0_18:2)	31780651	24.92164534	DG
RAP	1	DG(15:0_16:0)	16023385.02	23.93367562	DG
RAP	1	DG(15:0_18:1)	165918088	27.30589593	DG
RAP	1	DG(16:0_16:0)	1375704600	30.35752357	DG
RAP	1	DG(16:0_18:0)	259603557	27.95173491	DG
RAP	1	DG(16:0_18:1)	6840105486	32.67137143	DG
RAP	1	DG(16:0_18:2)	1816985721	30.75889994	DG
RAP	1	DG(16:0_18:3)	194167748.6	27.53272835	DG
RAP	1	DG(16:0_20:5)	137017395.3	27.02978382	DG
RAP	1	DG(17:0_18:1)	495406125.6	28.88403647	DG
RAP	1	DG(17:1_18:1)	173608014.9	27.37125831	DG
RAP	1	DG(17:1_18:2)	14197872.53	23.75917143	DG
RAP	1	DG(18:0_18:0)	104465532.3	26.63845177	DG
RAP	1	DG(18:0_18:1)	3745364311	31.80245891	DG
RAP	1	DG(18:0_20:4)	213174935.1	27.66746258	DG
RAP	1	DG(18:0_22:5)	263583877.1	27.97368689	DG
RAP	1	DG(18:1_18:1)	6671655890	32.63539773	DG
RAP	1	DG(18:1_18:2)	2987726634	31.47640101	DG
RAP	1	DG(18:1_18:3)	969816796.6	29.853137	DG
RAP	1	DG(18:1_20:0)	17624926.89	24.07111394	DG
RAP	1	DG(18:1_20:3)	555289705	29.04866541	DG
RAP	1	DG(18:1_20:4)	1405966150	30.38891471	DG
RAP	1	DG(18:1_20:5)	297127149.3	28.14650519	DG
RAP	1	DG(18:1_22:5)	487005261.3	28.85936212	DG
RAP	1	DG(18:1_22:6)	73283089.19	26.12697698	DG
RAP	1	DG(18:2_18:3)	84851633.96	26.33843911	DG
RAP	1	HBMP(16:0_18:1_14:0)	9337610.507	23.15462198	HBMP
RAP	1	HBMP(16:0_18:1_16:0)	273873678.9	28.02893538	HBMP
RAP	1	HBMP(16:0_18:2_16:0)	73007804.15	26.12154735	HBMP
RAP	1	HBMP(16:0_20:4_16:0)	25144908.62	24.58376297	HBMP
RAP	1	HBMP(18:0_18:1_16:0)	152165735.4	27.18106829	HBMP
RAP	1	HBMP(18:0_18:1_18:0)	15945977.67	23.92668922	HBMP
RAP	1	HBMP(18:0_18:2_18:1)	62790094.38	25.90403364	HBMP
RAP	1	HBMP(18:0_18:3_18:1)	36529980.22	25.12257764	HBMP
RAP	1	HBMP(18:1_18:1_16:0)	248132798.1	27.8865372	HBMP
RAP	1	HBMP(18:1_18:1_18:0)	56187441.83	25.74374438	HBMP
RAP	1	HBMP(18:1_18:2_16:0)	133722521	26.99466722	HBMP
RAP	1	HBMP(18:1_20:4_16:0)	9429383.447	23.16873201	HBMP
RAP	1	LPC(18:1)	8124505.558	22.95384859	LPC
RAP	1	PC(14:0_16:0)	2142462621	30.99662289	PC
RAP	1	PC(14:0_16:1)	147100611.9	27.13222801	PC
RAP	1	PC(14:0_18:1)	9264081065	33.10900073	PC
RAP	1	PC(14:0_18:2)	639343468.2	29.25201594	PC
RAP	1	PC(15:0_16:0)	1457305586	30.44065629	PC
RAP	1	PC(15:0_18:1)	5250329605	32.28976085	PC
RAP	1	PC(15:0_18:2)	507286970	28.91822686	PC
RAP	1	PC(16:0_16:0)	25103070328	34.54714478	PC
RAP	1	PC(16:0_17:0)	1328674345	30.3073404	PC
RAP	1	PC(16:0_18:1)	1.21E+11	36.81024219	PC
RAP	1	PC(16:0_18:2)	24239891195	34.49666417	PC
RAP	1	PC(16:0_20:4)	7442192747	32.79308061	PC
RAP	1	PC(16:0_22:5)	9399690609	33.12996613	PC
RAP	1	PC(16:0_22:6)	1607982307	30.58260439	PC
RAP	1	PC(17:0_18:1)	5664062233	32.39918997	PC
RAP	1	PC(17:0_18:2)	1104963242	30.04135123	PC
RAP	1	PC(18:0_18:0)	773418233.6	29.52667354	PC
RAP	1	PC(18:0_20:4)	3915578000	31.86657814	PC
RAP	1	PC(18:0_22:5)	1896075725	30.82036944	PC
RAP	1	PC(18:0_22:6)	384694293.2	28.51913719	PC
RAP	1	PC(18:1_18:1)	23896477756	34.47607894	PC
RAP	1	PC(18:1_22:5)	857744450.9	29.67597265	PC
RAP	1	PE(14:0_20:4)	5882823.049	22.48807721	PE
RAP	1	PE(15:0_18:1)	93688000.23	26.48136094	PE
RAP	1	PE(16:0_16:0)	282752632.3	28.07496521	PE
RAP	1	PE(16:0_16:1)	222964918.8	27.73224149	PE
RAP	1	PE(16:0_18:0)	81222908.32	26.27538335	PE
RAP	1	PE(16:0_18:1)	6017673873	32.48655878	PE
RAP	1	PE(16:0_18:2)	1286445724	30.26074344	PE
RAP	1	PE(16:0_18:3)	349530624.9	28.38084363	PE
RAP	1	PE(16:0_20:4)	642247546.6	29.25855423	PE
RAP	1	PE(16:0_20:5)	316404780.9	28.23719616	PE
RAP	1	PE(17:0_18:1)	338831096	28.33599104	PE
RAP	1	PE(18:0_18:1)	3005567943	31.48499049	PE
RAP	1	PE(18:0_20:3)	161435433.4	27.26638203	PE
RAP	1	PE(18:0_20:4)	635654377	29.2436673	PE
RAP	1	PE(18:0_20:5)	289634054.1	28.109656	PE
RAP	1	PE(18:0_22:5)	523460524.6	28.9635055	PE
RAP	1	PE(18:1_18:1)	2156633358	31.00613378	PE
RAP	1	PE(18:1_18:2)	777966237.7	29.53513231	PE
RAP	1	PE(18:1_20:4)	653476371.7	29.28355983	PE
RAP	1	PE(18:1_20:5)	70907104.55	26.07942685	PE
RAP	1	PE(32:2)	24889556.79	24.5690372	PE
RAP	1	PE(32:3)	2749461.496	21.39071765	PE
RAP	1	PE(36:5)	13552928.7	23.69210131	PE
RAP	1	PE(41:5)	30857067.21	24.87909761	PE
RAP	1	PG(16:0_18:1)	424574697.1	28.66144315	PG
RAP	1	PG(16:0_18:2)	82884241.39	26.3045945	PG
RAP	1	PG(16:0_20:4)	5027175.065	22.2613165	PG
RAP	1	PG(18:0_20:5)	16356318.41	23.96334472	PG
RAP	1	PG(18:1_18:1)	432084709.4	28.68673894	PG
RAP	1	PG(18:1_18:2)	173975616.8	27.37430988	PG
RAP	1	PG(18:1_20:4)	29071253.5	24.79308994	PG
RAP	1	PG(34:3)	8636414.14	23.042001	PG
RAP	1	PG(36:4)	23729138.13	24.50015637	PG
RAP	1	PI(34:1)	60172954.72	25.84261186	PI
RAP	1	PI(36:1)	181343025.7	27.43414602	PI
RAP	1	PI(36:2)	116217150.4	26.79224774	PI
RAP	1	PI(36:3)	7950978.235	22.92270094	PI
RAP	1	Plasmanyl-LPC(O-16:1)	9862734.077	23.23355621	Plasmanyl-LPC
RAP	1	Plasmenyl-PE(P-16:0/18:1)	17356551.98	24.04897704	Plasmenyl-PE
RAP	1	Plasmenyl-PE(P-16:0/22:5)	58034243.6	25.79040109	Plasmenyl-PE
RAP	1	Plasmenyl-PE(P-18:0/22:4)	53016016.07	25.65992493	Plasmenyl-PE
RAP	1	Plasmenyl-PE(P-18:0/22:6)	29353218.2	24.80701535	Plasmenyl-PE
RAP	1	PS(16:0_18:1)	85589968.54	26.35093838	PS
RAP	1	PS(18:0_18:1)	178495938.9	27.41131601	PS
RAP	1	PS(18:0_20:4)	113830246.9	26.76230872	PS
RAP	1	PS(18:0_20:5)	25649888.14	24.6124492	PS
RAP	1	PS(18:0_22:6)	17721959.92	24.07903483	PS
RAP	1	PS(18:1_18:1)	132801558.2	26.98469683	PS
RAP	1	PS(18:1_18:2)	23974264.58	24.51498322	PS
RAP	1	PS(34:1)	22022033.42	24.39244435	PS
RAP	1	SM(d18:1/16:0)	2184326046	31.02454107	SM
RAP	1	SM(d18:1/22:0)	460106357.4	28.77739215	SM
RAP	1	SM(d18:1/24:0)	1147633491	30.09601483	SM
RAP	1	SM(d18:1/24:1)	1619940239	30.59329345	SM
RAP	1	TG(12:0_12:0_12:0)	1554610.297	20.56812155	TG
RAP	1	TG(14:0_16:1_18:2)	15978272.16	23.92960807	TG
RAP	1	TG(14:0_18:1_18:3)	96226814.12	26.51993563	TG
RAP	1	TG(15:0_18:1_18:3)	17868933.65	24.09095021	TG
RAP	1	TG(16:0_18:2_18:3)	229294907.4	27.77262907	TG
RAP	1	TG(16:0_18:2_20:5)	202800710.1	27.59548746	TG
RAP	1	TG(16:0_18:3_18:3)	57534747.49	25.77793018	TG
RAP	1	TG(16:0_18:3_22:6)	52889868.53	25.65648805	TG
RAP	1	TG(17:1_18:2_18:2)	7482940.876	22.83517395	TG
RAP	1	TG(18:1_18:2_18:3)	248907105.5	27.89103217	TG
RAP	1	TG(18:1_18:2_20:5)	256648051.4	27.93521607	TG
RAP	1	TG(18:1_18:3_22:6)	42074358.59	25.32643794	TG
RAP	1	TG(18:1_20:4_22:5)	34129838.86	25.02453027	TG
RAP	2	BMP(18:1_22:5)	21317821.81	24.3455567	BMP
RAP	2	Cer-NS(d18:1/22:0)	21442287.79	24.35395551	Cer-NS
RAP	2	Cer-NS(d18:1/24:0)	39105103.68	25.22085357	Cer-NS
RAP	2	Cer-NS(d18:1/24:1)	50024230.97	25.57612375	Cer-NS
RAP	2	DG(14:0_18:1)	213017241.1	27.66639496	DG
RAP	2	DG(14:0_18:2)	22136236.61	24.39990663	DG
RAP	2	DG(15:0_16:0)	13108187.98	23.64396493	DG
RAP	2	DG(15:0_18:1)	155449562.6	27.21187132	DG
RAP	2	DG(16:0_16:0)	1239251951	30.20682238	DG
RAP	2	DG(16:0_18:0)	201444960.5	27.58581047	DG
RAP	2	DG(16:0_18:1)	6474781331	32.59218432	DG
RAP	2	DG(16:0_18:2)	1678653372	30.64465721	DG
RAP	2	DG(16:0_18:3)	166995079.3	27.31523035	DG
RAP	2	DG(16:0_20:5)	138138032.6	27.04153534	DG
RAP	2	DG(17:0_18:1)	430663506.4	28.68198584	DG
RAP	2	DG(17:1_18:1)	155687319.1	27.2140762	DG
RAP	2	DG(17:1_18:2)	12850630.74	23.61533584	DG
RAP	2	DG(18:0_18:0)	87712034.37	26.38627146	DG
RAP	2	DG(18:0_18:1)	3427110857	31.67434571	DG
RAP	2	DG(18:0_20:4)	190193774.9	27.50289479	DG
RAP	2	DG(18:0_22:5)	258052895.6	27.94309158	DG
RAP	2	DG(18:1_18:1)	6225290085	32.53549392	DG
RAP	2	DG(18:1_18:2)	2906897946	31.43683328	DG
RAP	2	DG(18:1_18:3)	847535778.1	29.65869903	DG
RAP	2	DG(18:1_20:0)	29589535.33	24.8185837	DG
RAP	2	DG(18:1_20:3)	573502519.4	29.09522458	DG
RAP	2	DG(18:1_20:4)	1448589417	30.43200159	DG
RAP	2	DG(18:1_20:5)	264809995.7	27.98038234	DG
RAP	2	DG(18:1_22:5)	514458291.2	28.93847888	DG
RAP	2	DG(18:1_22:6)	81599542.01	26.28205772	DG
RAP	2	DG(18:2_18:3)	61624999.54	25.87701239	DG
RAP	2	HBMP(16:0_18:1_14:0)	10107298.49	23.26889411	HBMP
RAP	2	HBMP(16:0_18:1_16:0)	287306621	28.098016	HBMP
RAP	2	HBMP(16:0_18:2_16:0)	78171390.01	26.22013736	HBMP
RAP	2	HBMP(16:0_20:4_16:0)	26220531.52	24.64419359	HBMP
RAP	2	HBMP(18:0_18:1_16:0)	166416702.6	27.310225	HBMP
RAP	2	HBMP(18:0_18:1_18:0)	17038996.68	24.02233705	HBMP
RAP	2	HBMP(18:0_18:2_18:1)	68447211.67	26.02848844	HBMP
RAP	2	HBMP(18:0_18:3_18:1)	41714063.77	25.31403053	HBMP
RAP	2	HBMP(18:1_18:1_16:0)	265967436.3	27.98667438	HBMP
RAP	2	HBMP(18:1_18:1_18:0)	63507187.35	25.92041654	HBMP
RAP	2	HBMP(18:1_18:2_16:0)	149057202.7	27.15129085	HBMP
RAP	2	HBMP(18:1_20:4_16:0)	14211429.82	23.76054838	HBMP
RAP	2	LPC(18:1)	6017530.385	22.52074009	LPC
RAP	2	PC(14:0_16:0)	1779643883	30.72894143	PC
RAP	2	PC(14:0_16:1)	118990079	26.82626605	PC
RAP	2	PC(14:0_18:1)	8460594848	32.97811195	PC
RAP	2	PC(14:0_18:2)	576315636.8	29.10228392	PC
RAP	2	PC(15:0_16:0)	1324729851	30.30305104	PC
RAP	2	PC(15:0_18:1)	4954836215	32.20619022	PC
RAP	2	PC(15:0_18:2)	461082163.6	28.78044862	PC
RAP	2	PC(16:0_16:0)	23975462137	34.48083957	PC
RAP	2	PC(16:0_17:0)	1252449652	30.22210546	PC
RAP	2	PC(16:0_18:1)	1.23E+11	36.83986736	PC
RAP	2	PC(16:0_18:2)	23677403537	34.46279183	PC
RAP	2	PC(16:0_20:4)	7686620895	32.83970237	PC
RAP	2	PC(16:0_22:5)	10026090664	33.22304013	PC
RAP	2	PC(16:0_22:6)	1629211669	30.60152691	PC
RAP	2	PC(17:0_18:1)	5464172096	32.34735578	PC
RAP	2	PC(17:0_18:2)	1024602975	29.93241784	PC
RAP	2	PC(18:0_18:0)	855220922.5	29.67172191	PC
RAP	2	PC(18:0_20:4)	4046286961	31.91395149	PC
RAP	2	PC(18:0_22:5)	2088766418	30.96000402	PC
RAP	2	PC(18:0_22:6)	415187797.2	28.6291888	PC
RAP	2	PC(18:1_18:1)	23773776430	34.46865204	PC
RAP	2	PC(18:1_22:5)	911255919.3	29.76328104	PC
RAP	2	PE(14:0_20:4)	3467308.631	21.72538483	PE
RAP	2	PE(15:0_18:1)	89146450.53	26.40967402	PE
RAP	2	PE(16:0_16:0)	279569192.4	28.05863015	PE
RAP	2	PE(16:0_16:1)	192344582.2	27.51911795	PE
RAP	2	PE(16:0_18:0)	72109696.34	26.10368993	PE
RAP	2	PE(16:0_18:1)	6238064336	32.53845129	PE
RAP	2	PE(16:0_18:2)	1279258084	30.2526602	PE
RAP	2	PE(16:0_18:3)	358092241	28.41575602	PE
RAP	2	PE(16:0_20:4)	672091420.1	29.32408225	PE
RAP	2	PE(16:0_20:5)	353632749.8	28.39767665	PE
RAP	2	PE(17:0_18:1)	318180412.7	28.24526978	PE
RAP	2	PE(18:0_18:1)	3052803434	31.50748755	PE
RAP	2	PE(18:0_20:3)	158634052.4	27.24112725	PE
RAP	2	PE(18:0_20:4)	685159987.8	29.35186566	PE
RAP	2	PE(18:0_20:5)	383650439.5	28.51521717	PE
RAP	2	PE(18:0_22:5)	592422693.5	29.14205167	PE
RAP	2	PE(18:1_18:1)	2202149437	31.03626523	PE
RAP	2	PE(18:1_18:2)	773975628.1	29.5277129	PE
RAP	2	PE(18:1_20:4)	693553431.1	29.36943179	PE
RAP	2	PE(18:1_20:5)	94438461.8	26.49287121	PE
RAP	2	PE(32:2)	21678757.74	24.36977875	PE
RAP	2	PE(32:3)	2173194.134	21.05138563	PE
RAP	2	PE(36:5)	11199868.65	23.41697848	PE
RAP	2	PE(41:5)	36088475.5	25.10503486	PE
RAP	2	PG(16:0_18:1)	403327247.1	28.58737563	PG
RAP	2	PG(16:0_18:2)	84896600.58	26.33920345	PG
RAP	2	PG(16:0_20:4)	7283629.652	22.79622614	PG
RAP	2	PG(18:0_20:5)	18677162.61	24.15477197	PG
RAP	2	PG(18:1_18:1)	436978486.6	28.70298701	PG
RAP	2	PG(18:1_18:2)	169614146.6	27.33768126	PG
RAP	2	PG(18:1_20:4)	33024418.17	24.97702981	PG
RAP	2	PG(34:3)	9822085.989	23.22759802	PG
RAP	2	PG(36:4)	26091711.41	24.63708824	PG
RAP	2	PI(34:1)	64899062.17	25.95169429	PI
RAP	2	PI(36:1)	218034833.5	27.6999834	PI
RAP	2	PI(36:2)	119571791.1	26.83330183	PI
RAP	2	PI(36:3)	8280789.608	22.98133691	PI
RAP	2	Plasmanyl-LPC(O-16:1)	11309700.06	23.43105733	Plasmanyl-LPC
RAP	2	Plasmenyl-PE(P-16:0/18:1)	14369079.41	23.7764643	Plasmenyl-PE
RAP	2	Plasmenyl-PE(P-16:0/22:5)	76889641.93	26.19628592	Plasmenyl-PE
RAP	2	Plasmenyl-PE(P-18:0/22:4)	34078392.55	25.02235395	Plasmenyl-PE
RAP	2	Plasmenyl-PE(P-18:0/22:6)	35499306.59	25.08128751	Plasmenyl-PE
RAP	2	PS(16:0_18:1)	85333476.72	26.34660849	PS
RAP	2	PS(18:0_18:1)	236144065.4	27.81509204	PS
RAP	2	PS(18:0_20:4)	124631738.9	26.89309627	PS
RAP	2	PS(18:0_20:5)	23776585.42	24.50303821	PS
RAP	2	PS(18:0_22:6)	26120046.52	24.63865413	PS
RAP	2	PS(18:1_18:1)	142580741.8	27.08720389	PS
RAP	2	PS(18:1_18:2)	25472912.69	24.6024606	PS
RAP	2	PS(34:1)	24646520.2	24.55488063	PS
RAP	2	SM(d18:1/16:0)	1817363247	30.75919966	SM
RAP	2	SM(d18:1/22:0)	626151600.6	29.22193676	SM
RAP	2	SM(d18:1/24:0)	973484999	29.85858351	SM
RAP	2	SM(d18:1/24:1)	1752240142	30.70655336	SM
RAP	2	TG(12:0_12:0_12:0)	1548119.226	20.56208515	TG
RAP	2	TG(14:0_16:1_18:2)	14590908.65	23.79856639	TG
RAP	2	TG(14:0_18:1_18:3)	89192877.16	26.41042517	TG
RAP	2	TG(15:0_18:1_18:3)	18043596.94	24.10498363	TG
RAP	2	TG(16:0_18:2_18:3)	233320932.6	27.7977405	TG
RAP	2	TG(16:0_18:2_20:5)	212772915.6	27.66473928	TG
RAP	2	TG(16:0_18:3_18:3)	56214646.99	25.74444274	TG
RAP	2	TG(16:0_18:3_22:6)	57096861.01	25.7669081	TG
RAP	2	TG(17:1_18:2_18:2)	8154343.743	22.95913734	TG
RAP	2	TG(18:1_18:2_18:3)	287861289.5	28.10079855	TG
RAP	2	TG(18:1_18:2_20:5)	305670799	28.1874035	TG
RAP	2	TG(18:1_18:3_22:6)	47549011.84	25.50291202	TG
RAP	2	TG(18:1_20:4_22:5)	60658370.31	25.8542034	TG
RAP	3	BMP(18:1_22:5)	21177706.12	24.336043	BMP
RAP	3	Cer-NS(d18:1/22:0)	16423786.14	23.96928341	Cer-NS
RAP	3	Cer-NS(d18:1/24:0)	70326235.99	26.06755967	Cer-NS
RAP	3	Cer-NS(d18:1/24:1)	102598949.6	26.61244072	Cer-NS
RAP	3	DG(14:0_18:1)	248692319	27.88978671	DG
RAP	3	DG(14:0_18:2)	23317711.04	24.47492284	DG
RAP	3	DG(15:0_16:0)	13980984.44	23.73696261	DG
RAP	3	DG(15:0_18:1)	163709636	27.286564	DG
RAP	3	DG(16:0_16:0)	1335813973	30.31507196	DG
RAP	3	DG(16:0_18:0)	234174181	27.80300678	DG
RAP	3	DG(16:0_18:1)	6510553344	32.60013302	DG
RAP	3	DG(16:0_18:2)	1732536172	30.69023833	DG
RAP	3	DG(16:0_18:3)	158777397.1	27.24243031	DG
RAP	3	DG(16:0_20:5)	122004001	26.86235322	DG
RAP	3	DG(17:0_18:1)	460671962.6	28.77916455	DG
RAP	3	DG(17:1_18:1)	167928342.2	27.3232705	DG
RAP	3	DG(17:1_18:2)	12609082.18	23.58795993	DG
RAP	3	DG(18:0_18:0)	94286571.36	26.49054898	DG
RAP	3	DG(18:0_18:1)	3564107656	31.73089377	DG
RAP	3	DG(18:0_20:4)	183589806.7	27.45191072	DG
RAP	3	DG(18:0_22:5)	241221245	27.84578173	DG
RAP	3	DG(18:1_18:1)	6089781036	32.50374321	DG
RAP	3	DG(18:1_18:2)	2854501645	31.41059175	DG
RAP	3	DG(18:1_18:3)	871241704.6	29.69849777	DG
RAP	3	DG(18:1_20:0)	19359363.75	24.2065282	DG
RAP	3	DG(18:1_20:3)	537026795.9	29.00041883	DG
RAP	3	DG(18:1_20:4)	1392409492	30.37493641	DG
RAP	3	DG(18:1_20:5)	274004928	28.0296266	DG
RAP	3	DG(18:1_22:5)	482284630.8	28.84530959	DG
RAP	3	DG(18:1_22:6)	83302711.05	26.31186011	DG
RAP	3	DG(18:2_18:3)	67924541.07	26.01742958	DG
RAP	3	HBMP(16:0_18:1_14:0)	11998291.46	23.51632565	HBMP
RAP	3	HBMP(16:0_18:1_16:0)	321333159.4	28.25949462	HBMP
RAP	3	HBMP(16:0_18:2_16:0)	85820669.42	26.35482182	HBMP
RAP	3	HBMP(16:0_20:4_16:0)	30801548.38	24.87649954	HBMP
RAP	3	HBMP(18:0_18:1_16:0)	184101348.5	27.45592495	HBMP
RAP	3	HBMP(18:0_18:1_18:0)	19514763.81	24.21806267	HBMP
RAP	3	HBMP(18:0_18:2_18:1)	75864246.23	26.17691679	HBMP
RAP	3	HBMP(18:0_18:3_18:1)	47320858.92	25.49597292	HBMP
RAP	3	HBMP(18:1_18:1_16:0)	299860304.5	28.15971531	HBMP
RAP	3	HBMP(18:1_18:1_18:0)	68132210.68	26.02183368	HBMP
RAP	3	HBMP(18:1_18:2_16:0)	162814449.4	27.2786535	HBMP
RAP	3	HBMP(18:1_20:4_16:0)	14714856.27	23.81077011	HBMP
RAP	3	LPC(18:1)	7310069.535	22.8014537	LPC
RAP	3	PC(14:0_16:0)	2131201103	30.98901959	PC
RAP	3	PC(14:0_16:1)	141512128.7	27.07635047	PC
RAP	3	PC(14:0_18:1)	9407863688	33.13122001	PC
RAP	3	PC(14:0_18:2)	649920981.6	29.27568908	PC
RAP	3	PC(15:0_16:0)	1423247975	30.4065399	PC
RAP	3	PC(15:0_18:1)	5172768618	32.26828951	PC
RAP	3	PC(15:0_18:2)	525731100.9	28.96974984	PC
RAP	3	PC(16:0_16:0)	24472781420	34.51045903	PC
RAP	3	PC(16:0_17:0)	1299984642	30.27584743	PC
RAP	3	PC(16:0_18:1)	1.18E+11	36.7799959	PC
RAP	3	PC(16:0_18:2)	23863221906	34.47406979	PC
RAP	3	PC(16:0_20:4)	7545123060	32.81289729	PC
RAP	3	PC(16:0_22:5)	9393682978	33.12904376	PC
RAP	3	PC(16:0_22:6)	1792293019	30.73915937	PC
RAP	3	PC(17:0_18:1)	5815755052	32.43731936	PC
RAP	3	PC(17:0_18:2)	1039399245	29.95310277	PC
RAP	3	PC(18:0_18:0)	896816127	29.74023698	PC
RAP	3	PC(18:0_20:4)	3725576685	31.79481661	PC
RAP	3	PC(18:0_22:5)	1999864678	30.89725524	PC
RAP	3	PC(18:0_22:6)	496286652.2	28.88659841	PC
RAP	3	PC(18:1_18:1)	23670658279	34.46238078	PC
RAP	3	PC(18:1_22:5)	897450484.5	29.7412571	PC
RAP	3	PE(14:0_20:4)	3253815.57	21.63370105	PE
RAP	3	PE(15:0_18:1)	101737543.9	26.60027693	PE
RAP	3	PE(16:0_16:0)	293896050.8	28.13073073	PE
RAP	3	PE(16:0_16:1)	219742021.7	27.71123554	PE
RAP	3	PE(16:0_18:0)	86607548.39	26.36798943	PE
RAP	3	PE(16:0_18:1)	6313587890	32.55581295	PE
RAP	3	PE(16:0_18:2)	1347363169	30.32749162	PE
RAP	3	PE(16:0_18:3)	383834018.8	28.51590734	PE
RAP	3	PE(16:0_20:4)	675961719	29.33236631	PE
RAP	3	PE(16:0_20:5)	351585406.3	28.38929995	PE
RAP	3	PE(17:0_18:1)	338590856.5	28.33496777	PE
RAP	3	PE(18:0_18:1)	3249146280	31.59741355	PE
RAP	3	PE(18:0_20:3)	183884944.1	27.45422812	PE
RAP	3	PE(18:0_20:4)	638528276.3	29.25017527	PE
RAP	3	PE(18:0_20:5)	352029615.2	28.39112156	PE
RAP	3	PE(18:0_22:5)	601980045.3	29.16514042	PE
RAP	3	PE(18:1_18:1)	2297615397	31.09749018	PE
RAP	3	PE(18:1_18:2)	865060434.2	29.68822568	PE
RAP	3	PE(18:1_20:4)	712460991.4	29.40823579	PE
RAP	3	PE(18:1_20:5)	124521104.2	26.89181503	PE
RAP	3	PE(32:2)	24058506.91	24.52004377	PE
RAP	3	PE(32:3)	3142536.716	21.58349817	PE
RAP	3	PE(36:5)	12384516.77	23.56203424	PE
RAP	3	PE(41:5)	30326470.84	24.85407428	PE
RAP	3	PG(16:0_18:1)	485628971.6	28.85527925	PG
RAP	3	PG(16:0_18:2)	95220546.21	26.50476957	PG
RAP	3	PG(16:0_20:4)	9571799.407	23.19035873	PG
RAP	3	PG(18:0_20:5)	20020980.71	24.25500931	PG
RAP	3	PG(18:1_18:1)	493254214.6	28.87775614	PG
RAP	3	PG(18:1_18:2)	189258553.7	27.49578326	PG
RAP	3	PG(18:1_20:4)	33702971.14	25.00637244	PG
RAP	3	PG(34:3)	11012267.05	23.39260816	PG
RAP	3	PG(36:4)	30322169.36	24.85386964	PG
RAP	3	PI(34:1)	76249487.03	26.1842243	PI
RAP	3	PI(36:1)	263547740.9	27.97348908	PI
RAP	3	PI(36:2)	139222425.8	27.05281638	PI
RAP	3	PI(36:3)	11095420.55	23.40346102	PI
RAP	3	Plasmanyl-LPC(O-16:1)	10519932.92	23.32662217	Plasmanyl-LPC
RAP	3	Plasmenyl-PE(P-16:0/18:1)	23283084.07	24.47277883	Plasmenyl-PE
RAP	3	Plasmenyl-PE(P-16:0/22:5)	79727446.4	26.24857313	Plasmenyl-PE
RAP	3	Plasmenyl-PE(P-18:0/22:4)	8524305.677	23.0231509	Plasmenyl-PE
RAP	3	Plasmenyl-PE(P-18:0/22:6)	75349971.05	26.16710362	Plasmenyl-PE
RAP	3	PS(16:0_18:1)	99500026.83	26.56819358	PS
RAP	3	PS(18:0_18:1)	289798365.4	28.11047422	PS
RAP	3	PS(18:0_20:4)	101032997.1	26.59025131	PS
RAP	3	PS(18:0_20:5)	34097810.6	25.02317577	PS
RAP	3	PS(18:0_22:6)	78162592.79	26.21997499	PS
RAP	3	PS(18:1_18:1)	181737669.1	27.43728224	PS
RAP	3	PS(18:1_18:2)	30980921.06	24.8848767	PS
RAP	3	PS(34:1)	31001379.96	24.8858291	PS
RAP	3	SM(d18:1/16:0)	2176749817	31.01952846	SM
RAP	3	SM(d18:1/22:0)	374310735.4	28.47966118	SM
RAP	3	SM(d18:1/24:0)	1037713436	29.95076095	SM
RAP	3	SM(d18:1/24:1)	1968212266	30.87423867	SM
RAP	3	TG(12:0_12:0_12:0)	1420450.72	20.43791735	TG
RAP	3	TG(14:0_16:1_18:2)	16596957.39	23.98441545	TG
RAP	3	TG(14:0_18:1_18:3)	99610115.69	26.56978892	TG
RAP	3	TG(15:0_18:1_18:3)	19389895.68	24.20880171	TG
RAP	3	TG(16:0_18:2_18:3)	251856062.5	27.90802422	TG
RAP	3	TG(16:0_18:2_20:5)	229256839.4	27.77238953	TG
RAP	3	TG(16:0_18:3_18:3)	62404620.33	25.89514951	TG
RAP	3	TG(16:0_18:3_22:6)	59295686.6	25.82142383	TG
RAP	3	TG(17:1_18:2_18:2)	8160791.685	22.96027769	TG
RAP	3	TG(18:1_18:2_18:3)	275620162.8	28.03810619	TG
RAP	3	TG(18:1_18:2_20:5)	297766657.4	28.14960698	TG
RAP	3	TG(18:1_18:3_22:6)	49338716.88	25.55621686	TG
RAP	3	TG(18:1_20:4_22:5)	40945829.32	25.28721317	TG
