# Supplementary material for: A choline-releasing glycerophosphodiesterase essential for phosphatidylcholine biosynthesis and blood stage development in the malaria parasite
Source: eLife. 2022 Dec 28;11:e82207. doi: 10.7554/eLife.82207 (PMC9886279; doi:10.7554/eLife.82207)
Supplement: Figure 5—source data 1. [file elife-82207-fig5-data1.zip › Figure5_sourcedata/Figure5B-sourcedata.csv]

Species	DL1.1	DL1.2	DL2.1	DL2.2	DL3.1	DL3.2	RL1.1	RL1.2	RL2.1	RL2.2	RL3.1	RL3.2	DUL1.1	DUL1.2	RUL1.1	RUL1.2
LPC 16:0	2242630	2303122	3398364	3067312	2814561	3092758	2593055	2397344	2983120	2548210	4175977	4319638	4257887	3863251	6192482	4948806
LPC 16:0 (d9)	2000624	2107975	2879677	4096698	2485633	6334531	2037593	2322189	2061198	2250649	3111687	5240930	694599	808646	948636	1443365
LPC 18:0	1351493	1557088	2561195	2531905	1798646	2174270	1740136	1746525	1616382	1752650	1954493	2356746	1647667	1938487	2491662	1975308
LPC 18:0 (d9)	223441	227865	353489	320466	269763	322009	228975	230634	271309	244010	369119	415912	0	0	0	0
LPC 18:1	1600811	1536651	2212061	1784691	1858506	1937750	1620817	1885016	2190319	1784916	3088878	2770771	3578866	3756830	5520891	3500908
LPC18:1 (d9)	575366	528481	771927	657842	703536	689307	522181	457063	746916	558923	1095013	986584	0	0	0	0
PC(14:0_18:1) (d9)	1307472	1624475	2076368	2219787	1663218	1981279	1755539	1951545	1660908	1898605	2435911	2916940	0	0	0	0
PC(14:0_18:1)	3394573	4011668	5368479	5532300	3985271	4976461	4531610	5424599	4531436	5106012	6049545	7474171	10932688	15268943	14705142	15134086
PC(16:0_18:2) (d9)	7961316	9583003	13190451	13335258	9597494	11681641	10035020	10913996	8952018	10905855	13942139	16498399	526540	458317	545986	751182
PC(16:0_18:2)	20847646	26280763	36974341	37192633	23747061	30051640	33145795	35914232	30021686	37408298	35092674	40771904	33626230	44853503	56389067	61090835
PC(16:0_18:3) (d9)	986639	1376374	1910738	1995141	1576319	1745954	1371361	1537095	1151627	1642890	2259496	2856060	0	0	0	0
PC(16:0_18:3)	2028724	2404716	3164322	3282477	2285990	2866778	2963888	2957840	2606147	3248227	3769331	4908411	4234025	5567979	5438120	5696098
PC(16:0_20:4) (d9)	2522758	2950575	4142844	4196278	3063295	3587162	3055741	3246575	2608307	3257843	4199363	4935638	167770	233862	46482	38554
PC(16:0_20:4)	5441844	6750655	9447832	9755035	6368071	8376682	8178697	8934687	7282430	9279590	9600491	10926558	8817676	11859020	12565702	13872202
PC(16:0_16:0) (d9)	495396438	410480150	541133029	524781458	397789178	315883663	667148790	549586352	443899278	358352965	437701762	400418046	14673137	12605324	20582706	21401343
PC(16:0_16:0)	649902438	536916102	747882636	723167426	543974825	430335854	954275378	782298812	671371597	536874270	653215970	599842348	1091340806	758275587	1063996201	1111645711
PC(16:0_18:0) (d9)	136864760	118656285	150550860	146421175	112453388	86803512	171847041	142245622	122884366	92390889	121619515	108737718	4258503	3932145	6545303	6839300
PC(16:0_18:0)	223570534	193601416	251772561	245234573	189513033	146064109	290376956	237740802	221098832	165942574	216158263	190214372	0	0	0	271198364
PC(16:0_18:1) (d9)	1924681755	1512929046	1998571030	1986638373	1495280677	1118971697	2484063313	2046356790	1635167393	1315605075	1573559680	1520996618	5775002	4480740	10151172	12035137
PC(16:0_18:1)	3830618815	3004982989	4136637243	4100330593	3073722191	2306255480	5281090271	4340685692	3687835425	2961447213	3526770321	3405060923	6430403277	4639850348	6690072565	6858614682
PC(16:0_20:3) (d9)	117106926	95155140	139430988	134113030	92241764	72021116	140259709	131992190	105870713	84170381	99493860	93187944	5565716	4236625	8132388	9046801
PC(16:0_20:3)	370582916	297282530	433939375	425791449	302158395	235043122	507030479	428459082	409200334	322256451	384423051	353351419	595483249	438989583	635828185	667639815
PC(16:0_22:5) (d9)	82811869	66172923	87050765	81469917	64510243	51240912	113304384	91958165	73826954	58326308	70299841	66273455	89389	88328	228039	59140
PC(16:0_22:5)	167316216	135989315	184379269	171929833	133113909	105494246	241017370	197725540	169603238	132632542	158528758	149453914	264821806	192664103	258914736	272728807
PC(18:0_18:1) (d9)	0	0	0	0	0	0	0	0	0	0	0	0	0	0	0	1753170
PC(18:0_18:1)	779699526	651309340	958787591	895133291	618324452	492865231	1063091957	860930824	744752645	606410466	756142791	677911634	1319591114	919293346	1203563038	1375661911
PC(18:1_18:1) (d9)	0	0	0	0	0	0	0	0	0	0	0	0	0	0	0	0
PC(18:1_18:1)	0	0	0	0	0	0	0	0	0	0	0	0	5221871	6769109	11279460	9370591
