# Supplementary material for: A choline-releasing glycerophosphodiesterase essential for phosphatidylcholine biosynthesis and blood stage development in the malaria parasite
Source: eLife. 2022 Dec 28;11:e82207. doi: 10.7554/eLife.82207 (PMC9886279; doi:10.7554/eLife.82207)
Supplement: Figure 6—source data 1. [file elife-82207-fig6-data1.zip]

Archive with 10 entries (9 files):
- Figure6_sourcedata/
- __MACOSX/._Figure6_sourcedata
- Figure6_sourcedata/Figure6_figuresuppl2A_original.tif
- __MACOSX/Figure6_sourcedata/._Figure6_figuresuppl2A_original.tif
- Figure6_sourcedata/Figure6_figuresuppl2_original_labelled.pdf
- __MACOSX/Figure6_sourcedata/._Figure6_figuresuppl2_original_labelled.pdf
- Figure6_sourcedata/Figure6-sourcedata.csv
- __MACOSX/Figure6_sourcedata/._Figure6-sourcedata.csv
- Figure6_sourcedata/Figure6_figuresuppl2B_original.tif
- __MACOSX/Figure6_sourcedata/._Figure6_figuresuppl2B_original.tif
