# Supplementary material for: A choline-releasing glycerophosphodiesterase essential for phosphatidylcholine biosynthesis and blood stage development in the malaria parasite
Source: eLife. 2022 Dec 28;11:e82207. doi: 10.7554/eLife.82207 (PMC9886279; doi:10.7554/eLife.82207)
Supplement: Figure 6—source data 1. [file elife-82207-fig6-data1.zip › Figure6_sourcedata/Figure6-sourcedata.csv]

Sample	Incubation time	GPC	Choline
Blank	NA	2445	1020863
B4-	5	281800352	402709248
B4-	15	149335488	809017984
B4-	30	57391396	939935872
B4-	240	622648	1149297664
G1	5	491756544	3110740
G1	15	489162080	2752591
G1	30	477942880	3329056
G1	240	446896352	5930654
B4+	5	506161664	6225282
B4+	15	481109792	9859000
B4+	30	447484416	17163510
B4+	240	427637568	90124704
w/o protein	30	629616064	3512919
w/o protein	240	620834368	7119952
w/o GPC	30	8951	546607
w/o GPC	240	11563	957857
Standard	NA	159293229	486345766
