# Supplementary material for: A choline-releasing glycerophosphodiesterase essential for phosphatidylcholine biosynthesis and blood stage development in the malaria parasite
Source: eLife. 2022 Dec 28;11:e82207. doi: 10.7554/eLife.82207 (PMC9886279; doi:10.7554/eLife.82207)
Supplement: Figure 7—source data 1. [file elife-82207-fig7-data1.zip]

Archive with 10 entries (9 files):
- Figure7_sourcedata/
- __MACOSX/._Figure7_sourcedata
- Figure7_sourcedata/.DS_Store
- __MACOSX/Figure7_sourcedata/._.DS_Store
- Figure7_sourcedata/Figure7A-sourcedata.csv
- __MACOSX/Figure7_sourcedata/._Figure7A-sourcedata.csv
- Figure7_sourcedata/Figure7_figuresuppl1_original_labelled.tif
- __MACOSX/Figure7_sourcedata/._Figure7_figuresuppl1_original_labelled.tif
- Figure7_sourcedata/Figure7_figuresuppl1_original_labelled.pdf
- __MACOSX/Figure7_sourcedata/._Figure7_figuresuppl1_original_labelled.pdf
