# Supplementary material for: A choline-releasing glycerophosphodiesterase essential for phosphatidylcholine biosynthesis and blood stage development in the malaria parasite
Source: eLife. 2022 Dec 28;11:e82207. doi: 10.7554/eLife.82207 (PMC9886279; doi:10.7554/eLife.82207)
Supplement: Figure 7—source data 1. [file elife-82207-fig7-data1.zip › Figure7_sourcedata/Figure7A-sourcedata.csv]

Erythrocytic cycle number	Parasitaemia	Line
0	0.35	2D10-
0	0.16	2D10-
0	0.31	2D10-
0	0.24	2D10+
0	0.24	2D10+
0	0.09	2D10+
1	0.46	2D10-
1	0.69	2D10-
1	0.44	2D10-
1	0.43	2D10+
1	0.47	2D10+
1	0.41	2D10+
2	1.8	2D10-
2	2.68	2D10-
2	1.92	2D10-
2	0.55	2D10+
2	1.11	2D10+
2	0.58	2D10+
3	6.73	2D10-
3	14.3	2D10-
3	8.26	2D10-
3	0.96	2D10+
3	2.25	2D10+
3	0.85	2D10+
